# Supplementary material for: Duplications and Retrogenes Are Numerous and Widespread in Modern Canine Genomic Assemblies
Source: Genome Biol Evol. 2024 Jul 1;16(7):evae142. doi: 10.1093/gbe/evae142 (PMC11259980; doi:10.1093/gbe/evae142)
Supplement: evae142_Supplementary_Data [file evae142_supplementary_data.zip]

Archive with 2 entries (2 files):
- Compiled_Supplementary_Tables.xlsx
- Supplementary Figures_24_7_2.docx
