# Supplementary material for: Duplications and Retrogenes Are Numerous and Widespread in Modern Canine Genomic Assemblies
Source: Genome Biol Evol. 2024 Jul 1;16(7):evae142. doi: 10.1093/gbe/evae142 (PMC11259980; doi:10.1093/gbe/evae142)
Supplement: evae142_Supplementary_Data [file evae142_supplementary_data.zip › Compiled_Supplementary_Tables.xlsx]

## Sheet: ST1
Name	Self-alignment Duplication Count	mBP occupied by duplications (% of the genome)	Self-Alignment Duplications filtered to 10kB and 95% Homology	mBP occupied by Self Alignment duplications filtered to 10kB and 95% (% of the genome)	mBP occupied by BISER duplications on unplaced contigs (% of the genome)
Mischka	7980	97.68 (4.15%)	3293	82.22 (3.49%)	115.79 (90.15%)
mCanLor1.2	5256	134.54 (5.58%)	781	109.78 (4.55%)	15.78 (53.05%)
China	5535	52.99 (2.27%)	841	27.35 (1.17%)	5.46 (34.73%)
Nala	5887	111.84 (4.69%)	1384	84.53 (3.55%)	5.41 (23.58%)
Sandy	5490	56.65 (2.42%)	848	30.79 (1.32%)	4.22 (33.31%)
Tasha	5571	42.26 (1.83%)	566	17.27 (0.75%)	0.43 (20.14%)
Wags	6993	94.4 (4.13%)	2398	72.39 (3.17%)	44.67 (36.98%)
Yella	6751	103.47 (4.32%)	1139	68.66 (2.87%)	N/A
Zoey	6571	55.9 (2.4%)	1494	31.36 (1.35%)	11.73 (69.54%)
Legend
Supplementary Table 1. All Duplications found by Genome Assembly Self-Alignment.
Column 1 indicates the canine assembly’s name. Column 2 indicates the number of merged duplications detected by genome assembly self-alignment. Column 3 indicates the total amount of base pairs, in mBP, occupied by column 2, along with the percentage of the genome represented. Columns 4 and 5 are the same as 2 and 3, but filtered to only include duplicated intervals greater than 10 kB in size, an…

## Sheet: ST2
Name	Read-depth Duplications	Duplicated Mbp (% of genome)	Read-depth Duplications on Assembled Chromosomes	Mbp on Assembled Chromosomes (% of assembled genome)
Mischka	1573	87.1873 (3.5%)	1033	56.2099 (2.39%)
mCanLor1.2	2093	130.4306 (5.33%)	2069	123.14 (5.11%)
Nala	4709	152.5044 (6.34%)	4706	152.3764 (6.39%)
Sandy	1702	57.157 (2.43%)	1681	55.1293 (2.36%)
Tasha	990	42.5327 (1.84%)	990	42.5327 (1.84%)
Wags	1007	63.9808 (2.65%)	688	45.5681 (1.99%)
Yella	1060	98.3779 (4.11%)	1059	98.3612 (4.11%)
Zoey	929	48.9654 (2.09%)	695	40.4794 (1.74%)
Supplementary Table 2. All Duplications found by Read-depth.
Duplications were defined as at least four consecutive windows found by fastCN to have a copy number of at least 2.5, with a size cutoff of 10 Kb. Column 1 contains canine name, column 2 contains the total number of duplications detected by read-depth, column 3 contains the total number of duplicated Mbp, and columns 4 and 5 mimics 2 and 3, but restricted to chr1-38 + X, referred to as the “assem…

## Sheet: ST3
Sample Name	Total Retrocopies on Assembled Chromosomes	Filtered Retrocopies	Any Hallmark	Both Hallmarks	TSD Only	Poly(A) Only	Neither
Mischka (canFam4)	3658	3496	3446	1086	2326	34	50
mCanLor1.2	3634	3493	3448	1006	2407	35	45
China	3583	3434	3381	982	2367	32	53
Nala	3693	3543	3480	1018	2430	32	63
Sandy	3646	3502	3451	1024	2393	34	51
Tasha	3472	3328	3278	1035	2216	27	50
Wags	3401	3307	3253	960	2260	33	54
Yella	3568	3291	3241	949	2264	28	50
Zoey	3572	3423	3371	963	2370	38	52
Supplementary Table 3. Hallmarks found in Retrocopies on Assembled Chromosomes.
Total retrocopies found in Table 4 were filtered prior to hallmark analysis. Retrocopies were only considered for hallmark analysis if they were at least 100 bp away from either end of a chromosome, did not overlap any genome assembly gap, and were on chr1-38 + chrX. Hallmarks were only searched for within 60 bp outside of a retrocopy, with total number found in Column 3: Filtered Retrocopies. Ta…

## Sheet: ST4
Sample Name	Total FullORF Retrocopies	Any Hallmark	Both Hallmarks	TSD Only	Poly(A) Only	Neither
Mischka (canFam4)	66	66	46	20	0	0
mCanLor1.2	59	57	42	14	1	2
China	49	49	40	8	1	0
Nala	64	63	42	21	0	1
Sandy	62	62	50	11	1	0
Tasha	50	50	35	13	2	0
Wags	51	51	40	10	1	0
Yella	51	50	34	14	2	1
Zoey	49	48	32	14	2	1
Supplementary Table 4. FullORF Retrocopy Hallmarks.
This table mimics the same pattern as seen in Table 2, except the only retrocopies present in this table retain the full open reading frame as their parent gene. A majority of fullORF retrocopies have target-site duplications, with extremely rare occurrences without. 65-81% of fullORF retrocopies have evidence of both hallmarks.

## Sheet: ST5A
chr1	52689	62949	chr1	86518	94414	92.1	mischka
chr1	74231	84366	chr1	86430	90063	90.9	mischka
chr1	86430	90063	chr1	74231	84366	90.9	mischka
chr1	133432	150066	chr1	137351	172665	95.5	mischka
chr1	137351	140819	chrUn_MU018785v1	223213	227075	94.9	mischka
chr1	158267	172665	chr1	133432	150066	92.1	mischka
chr1	1366614	1368042	chr1	1415148	1416332	92.3	mischka
chr1	1828296	1831283	chr1	1828981	1831833	95.7	mischka
chr1	1828845	1831833	chr1	1828270	1831283	95.3	mischka
chr1	5826885	5872807	chr1	5873260	5919147	99.7	mischka
chr1	7316199	7317494	chrX	94630737	94631995	91	mischka
chr1	10511925	10554981	chrUn_JAAHUQ010001447v1	5	42983	99.8	mischka
chr1	13468325	13474499	chr1	13669309	13673273	98.2	mischka
chr1	16393447	16395002	chr1	55637934	55639472	95.6	mischka
chr1	21046280	21054410	chr1	21046280	21054917	94.4	mischka
chr1	21046503	21053835	chr1	21047345	21054810	95.8	mischka
chr1	21047345	21054865	chr1	21046503	21053854	95.3	mischka
chr1	22415540	22416817	chr1	32774136	32775362	93.6	mischka
chr1	23960813	23965349	chr1	23961369	23965349	95.5	mischka
chr1	24819340	24820343	chr1	24819977	24820998	94.6	mischka
chr1	25420756	25425430	chr1	66152031	66153033	98.4	mischka
chr1	25858783	25870921	chr1	25879243	25891412	99.8	mischka
chr1	25860646	25866747	chr1	25870952	25876927	92.2	mischka
chr1	25870917	25874263	chr1	25881069	25885280	92.4	mischka
chr1	25931146	25954600	chr1	25954801	25978543	99.9	mischka
chr1	27020853	27022133	chr1	55586200	55587467	91.8	mischka
chr1	33823999	33825973	chr1	123076952	123078743	96.6	mischka
chr1	33824201	33825988	chr1	43263734	43265629	96.2	mischka
chr1	33824214	33825982	chr27	8377591	8381739	96.7	mischka
chr1	33824218	33825975	chr8	11471022	11476610	95.3	mischka
chr1	33824334	33825970	chr1	117833281	117835267	92.2	mischka
chr1	36824222	36826022	chr25	42030333	42031709	95.7	mischka
chr1	36824228	36826030	chr1	66793665	66796336	90.9	mischka
chr1	40869082	40947052	chr1	41009364	41087822	99.7	mischka
chr1	42101304	42102726	chr1	68667492	68669275	91	mischka
chr1	42101330	42102710	chr1	87125593	87126809	95.7	mischka
chr1	43263739	43265497	chr1	103556354	103565697	94.4	mischka
chr1	43263740	43265487	chr1	104315607	104317399	98	mischka
chr1	43263740	43265485	chr1	123076972	123078743	97.9	mischka
chr1	43263866	43265482	chr1	117833286	117835267	93.5	mischka
chr1	44419403	44441925	chr1	44460594	44483124	99.7	mischka
chr1	44424618	44460594	chr1	44445246	44480592	90.1	mischka
chr1	44492120	44518766	chr1	44518882	44545483	99.8	mischka
chr1	44980217	44982016	chr1	76297494	76299250	96.3	mischka
chr1	44980247	44982015	chrX	77094080	77095824	93.9	mischka
chr1	44980247	44981711	chr1	102689496	102691142	94.8	mischka
chr1	44980362	44982014	chr1	70432681	70434939	94.2	mischka
chr1	47678155	47679515	chr1	81976040	81977397	96.3	mischka
chr1	48181753	48183310	chr1	66793665	66796187	90.6	mischka
chr1	49472748	49521378	chr1	49521639	49570683	99.7	mischka
chr1	58199989	58208602	chr1	58208729	58224335	95	mischka
chr1	65174322	65175487	chr1	78973243	78974397	95.2	mischka
chr1	66593472	66594667	chr1	67332316	67333333	98	mischka
chr1	66962224	66965933	chr1	66965958	66972670	98.2	mischka
chr1	68668080	68669268	chr1	87125603	87126815	92.8	mischka
chr1	69212038	69213477	chr1	88154631	88156177	90.5	mischka
chr1	70235711	70243958	chr1	100065204	100073982	91.1	mischka
chr1	70432681	70434934	chr1	100216961	100218865	93	mischka
chr1	70432681	70434633	chr1	102689611	102691142	91.4	mischka
chr1	70432808	70434937	chr1	76297630	76299246	93.1	mischka
chr1	72762404	72765092	chr1	72863707	72866178	94.4	mischka
chr1	75571731	75682655	chr1	75698903	75799377	95.5	mischka
chr1	75655790	75662504	chr1	75690798	75698405	98	mischka
chr1	75691486	75698336	chr1	75768178	75774969	92.7	mischka
chr1	76297507	76298917	chr1	102687113	102691105	94.7	mischka
chr1	76297512	76299269	chr1	100216844	100218891	94.4	mischka
chr1	77939111	77944410	chr1	77975038	77976694	99.3	mischka
chr1	77944607	77968980	chr1	77991869	78014932	96.2	mischka
chr1	79045301	79046685	chr1	90776770	90778196	91.4	mischka
chr1	79067886	79075604	chr1	79077264	79085038	98.1	mischka
chr1	79256242	79263759	chr1	79293196	79313213	97.5	mischka
chr1	79296883	79313050	chr1	79307507	79316500	96	mischka
chr1	79310202	79314038	chr1	79299980	79303825	96	mischka
chr1	83761176	83779567	chr1	83793406	83811246	99.7	mischka
chr1	83765099	83793151	chr1	83781418	83808743	92.1	mischka
chr1	83791060	83793151	chr1	83774962	83777069	93.1	mischka
chr1	88276052	88285003	chr1	88288784	88300283	99.8	mischka
chr1	95386982	95388228	chr1	117778419	117779505	93	mischka
chr1	95387121	95388493	chr1	98727917	98729788	93.7	mischka
chr1	97696893	97697957	chr1	97697400	97698666	94.8	mischka
chr1	97697448	97698666	chr1	97696893	97698005	95.1	mischka
chr1	99121229	99123249	chr1	99122079	99123900	96.1	mischka
chr1	99121828	99123900	chr1	99121220	99123249	96.5	mischka
chr1	100172316	100182505	chr1	100202773	100213444	99.3	mischka
chr1	100216845	100218351	chr1	102689495	102691127	94.5	mischka
chr1	100822520	100829471	chr1	100802690	100810089	90.7	mischka
chr1	100845062	100848639	chr1	100802856	100806474	93.7	mischka
chr1	101047966	101051102	chr1	101144231	101147385	97	mischka
chr1	101569867	101587359	chr1	101608906	101622895	92.2	mischka
chr1	103556356	103564574	chr1	104315608	104317394	95.7	mischka
chr1	103558122	103565685	chr4	11467572	11469531	94	mischka
chr1	103558238	103559860	chr1	117833281	117835063	91.4	mischka
chr1	103799709	103800938	chr1	103799071	103800338	90.2	mischka
chr1	104315607	104317397	chr10	38262079	38264063	96.5	mischka
chr1	104315779	104317411	chr1	117833300	117835284	93.6	mischka
chr1	104667246	104671734	chr1	104986134	104991065	97.4	mischka
chr1	104667250	104741646	chr1	104761434	104828090	96.7	mischka
chr1	104668810	104788130	chr1	104709812	104827900	95.8	mischka
chr1	104668810	104692655	chr1	104800940	104829873	95.4	mischka
chr1	104668813	104893301	chr1	104892992	105120805	96.4	mischka
chr1	104704966	104829873	chr1	104887730	105012969	93.1	mischka
chr1	104744153	104827900	chr1	104695923	104788130	95.4	mischka
chr1	104830662	104843884	chr1	105123829	105139189	97.1	mischka
chr1	104830662	104832810	chr1	105192225	105194585	94.6	mischka
chr1	104859671	104893073	chr1	105141516	105186299	94.9	mischka
chr1	104887730	105012969	chr1	104704966	104829873	93.1	mischka
chr1	104887730	105011877	chr1	104935701	105050547	93.9	mischka
chr1	104920771	105074465	chr1	104695445	104850796	96.7	mischka
chr1	104935701	105050547	chr1	104887730	105011877	93.9	mischka
chr1	105051546	105066038	chr1	105123829	105139190	97.5	mischka
chr1	105051546	105054083	chr1	105192225	105194585	94	mischka
chr1	105083786	105125970	chr1	105141516	105194584	98.3	mischka
chr1	105265545	105268055	chr1	105301397	105303893	92.9	mischka
chr1	105291964	105311031	chr1	105316894	105329577	92.6	mischka
chr1	106062420	106063662	chr1	106076899	106078143	97.3	mischka
chr1	106625451	106660199	chr1	106640430	106690114	99.6	mischka
chr1	106625451	106635335	chr1	106670355	106696261	99.4	mischka
chr1	106634715	106651926	chr1	106664649	106698910	99.5	mischka
chr1	108675586	108699515	chr1	108743660	108767079	97.1	mischka
chr1	108688606	108700175	chr1	108716623	108732004	99.8	mischka
chr1	108723667	108731125	chr1	108756983	108767060	94.3	mischka
chr1	112426658	112546825	chr1	112468592	112588212	91.7	mischka
chr1	112488117	112496049	chr1	112628439	112637665	94.8	mischka
chr1	112488121	112588212	chr1	112467228	112546825	92.2	mischka
chr1	112509782	112517902	chr1	112628323	112637665	94.6	mischka
chr1	112544905	112562096	chr1	112628323	112637479	96.9	mischka
chr1	112548269	112550882	chr1	112559122	112562094	93.2	mischka
chr1	112559122	112562094	chr1	112548269	112550882	93.2	mischka
chr1	112586249	112588212	chr1	112628323	112630295	91.2	mischka
chr1	113195368	113198055	chr1	113207274	113209664	90.3	mischka
chr1	113200842	113206807	chr1	113226092	113232242	91.1	mischka
chr1	113248895	113328625	chr1	113250727	113332324	99.6	mischka
chr1	113248895	113283108	chr1	113254924	113335687	94.9	mischka
chr1	113248895	113316237	chr1	113269038	113343487	99.4	mischka
chr1	113316238	113328622	chr1	113321778	113334171	99.6	mischka
chr1	113316238	113328289	chr1	113323628	113335687	99.5	mischka
chr1	114483521	114485139	chr1	114484954	114486562	99.3	mischka
chr1	115074004	115080976	chr1	115080757	115087860	99.9	mischka
chr1	115105024	115139322	chr1	115140626	115175302	97.6	mischka
chr1	115573035	115580976	chr1	115583890	115591848	99.3	mischka
chr1	115575536	115583837	chr1	115580976	115588934	94	mischka
chr1	115931372	115933751	chr1	115931837	115933751	92.5	mischka
chr1	117833276	117835271	chr23	38712178	38714274	91.4	mischka
chr1	122634604	122650950	chr1	122702415	122721335	94.2	mischka
chr1	122695573	122701216	chr1	122722813	122729781	98.3	mischka
chr1	122704001	122705733	chr1	122705735	122707394	95.1	mischka
chr1	2266	26028	chr1	57733	90054	95.2	mischka
chr1	19813	22036	chr1	93254	105832	93.3	mischka
chr1	53439	74231	chr1	70156091	70178012	90.3	mischka
chr1	57733	90052	chr1	2268	26028	95.4	mischka
chr1	75071	106942	chr1	70160066	70178012	93.5	mischka
chr1	7316154	7317491	chr1	32774159	32775533	91.1	mischka
chr1	7316200	7317495	chr1	22415559	22416872	93.1	mischka
chr1	12039093	12041860	chr1	12039093	12041860	95.1	mischka
chr1	13466881	13475653	chr1	13668449	13675168	99.5	mischka
chr1	13668449	13675166	chr1	13467010	13475653	99.6	mischka
chr1	16393448	16395001	chr1	113575714	113578050	90.3	mischka
chr1	22415105	22416814	chr1	27020874	27022131	90.2	mischka
chr1	22415105	22416880	chr1	55586205	55587465	94.5	mischka
chr1	22415559	22416872	chr1	7316200	7317495	93.1	mischka
chr1	25849203	25986772	chr1	25849884	25991789	91.9	mischka
chr1	26327970	26329533	chr1	111776445	111784092	92.4	mischka
chr1	27020874	27022131	chr1	22415105	22416814	90.2	mischka
chr1	28475879	28478868	chr1	28475879	28478868	90.2	mischka
chr1	32774137	32775368	chr3	79794774	79796052	91.5	mischka
chr1	32774156	32775368	chr1	7316199	7317494	92.7	mischka
chr1	33048135	33049600	chr1	72815230	72816930	94.5	mischka
chr1	33824197	33825976	chr1	44980245	44982023	97	mischka
chr1	33824197	33825859	chr1	70432681	70439132	92.8	mischka
chr1	33824205	33825973	chr31	25609296	25611456	93	mischka
chr1	33824205	33825992	chr1	100216828	100218871	94.9	mischka
chr1	33824508	33825975	chr1	102689495	102691142	93.6	mischka
chr1	39739238	39740623	chr1	89997079	89998452	90.9	mischka
chr1	40869082	40931184	chr1	40947153	41009264	99.5	mischka
chr1	40947153	41009264	chr1	40869082	40931184	99.5	mischka
chr1	40947153	41071946	chr1	40947153	41071946	99.7	mischka
chr1	43263730	43265490	chr1	100216842	100218879	95.9	mischka
chr1	43263731	43265487	chr1	76297513	76299256	95.5	mischka
chr1	43263734	43265486	chr1	44980247	44982019	98.8	mischka
chr1	43263742	43265383	chr1	70432681	70434936	93.4	mischka
chr1	43264034	43265488	chr1	102687118	102691142	94.7	mischka
chr1	44980245	44982023	chr1	33824197	33825976	97	mischka
chr1	44980246	44982060	chr1	103555979	103565687	94.4	mischka
chr1	44980247	44982002	chr4	68625845	68627626	98.9	mischka
chr1	44980248	44982016	chr1	123076971	123078743	98.5	mischka
chr1	44980251	44981919	chr1	117833300	117835267	93.9	mischka
chr1	49119701	49121054	chr1	49119703	49121056	91.3	mischka
chr1	49500497	49501728	chr1	67944575	67945844	92.6	mischka
chr1	49549359	49550589	chr1	67944577	67945844	92.7	mischka
chr1	55586205	55587465	chr33	8803357	8804769	94.9	mischka
chr1	55586212	55587461	chr1	32774137	32775368	94.5	mischka
chr1	55637869	55639895	chr1	113575677	113578115	90	mischka
chr1	65174375	65175487	chr1	106310454	106311559	97.2	mischka
chr1	67944575	67945843	chr1	49549360	49550591	92.6	mischka
chr1	70156091	70178012	chr1	53439	74231	90.3	mischka
chr1	70160066	70178012	chrUn_MU018759v1	192294	240746	96.4	mischka
chr1	70297199	70308196	chr1	70356023	70364062	99	mischka
chr1	70356023	70364062	chr1	70297199	70308196	99	mischka
chr1	70432681	70439132	chr1	123076962	123078629	93.6	mischka
chr1	70432681	70434936	chrX	103904370	103906022	92.6	mischka
chr1	70432681	70434935	chr7	65445706	65448042	91.7	mischka
chr1	70432681	70434792	chr1	117833295	117834963	90.7	mischka
chr1	71007922	71009169	chr1	108534351	108542982	98.7	mischka
chr1	72815230	72816930	chr1	33048135	33049600	94.5	mischka
chr1	76297484	76299183	chr1	117833026	117835301	90.5	mischka
chr1	76297495	76299240	chr1	103558122	103565705	93.2	mischka
chr1	76297503	76299246	chr1	33824208	33825985	94.7	mischka
chr1	76297510	76299245	chr1	104315609	104317402	96.4	mischka
chr1	76297513	76299256	chr1	43263731	43265487	95.5	mischka
chr1	76297514	76299246	chrX	63810517	63812286	94.7	mischka
chr1	78973295	78974419	chr1	106310307	106311560	96	mischka
chr1	79066003	79094180	chr1	79252855	79265645	98.1	mischka
chr1	79067886	79090503	chr1	79293196	79313213	98.5	mischka
chr1	79068049	79086574	chr1	79303243	79316500	96.2	mischka
chr1	79252855	79265645	chr1	79066003	79094180	98	mischka
chr1	79293196	79313213	chr1	79067886	79090503	98.6	mischka
chr1	79302989	79316500	chr1	79068049	79085995	97.6	mischka
chr1	88658420	88659502	chr1	109463135	109464213	97.1	mischka
chr1	89997079	89998452	chr1	39739238	39740623	90.9	mischka
chr1	97696319	97699572	chr1	99120340	99129135	93.8	mischka
chr1	97696516	97698195	chr1	99121233	99128745	95.5	mischka
chr1	98417915	98442664	chr1	98470498	98503565	99.6	mischka
chr1	98470498	98503565	chr1	98417915	98442664	99.6	mischka
chr1	99120340	99129134	chr1	97696320	97699572	93.8	mischka
chr1	99121026	99124126	chr1	97696643	97698873	97.6	mischka
chr1	100216828	100218871	chr1	33824205	33825992	94.9	mischka
chr1	100216837	100219070	chr1	103556282	103565695	93.5	mischka
chr1	100216842	100218879	chr1	43263730	43265490	95.9	mischka
chr1	100216845	100218858	chr1	104315639	104317399	97.1	mischka
chr1	100216847	100218865	chrX	63810518	63812283	95.3	mischka
chr1	100216851	100218516	chr1	117833296	117835066	92.8	mischka
chr1	100878973	100880011	chr1	108929769	108930986	97.6	mischka
chr1	101015903	101019923	chr1	101421485	101425562	95	mischka
chr1	101159231	101183113	chr1	101213633	101238223	98.8	mischka
chr1	101213633	101237928	chr1	101159529	101183113	99.3	mischka
chr1	101421481	101425562	chr1	101015903	101019927	95	mischka
chr1	102013995	102080218	chr1	102013995	102080218	94.8	mischka
chr1	102687090	102691142	chr1	123077278	123078774	94.1	mischka
chr1	102687093	102691109	chr1	117833477	117835309	91.6	mischka
chr1	102687115	102691143	chr7	17458341	17459810	95.1	mischka
chr1	102687118	102691141	chr30	28945240	28946726	91.6	mischka
chr1	102689495	102691142	chrX	58711662	58713129	94.3	mischka
chr1	102689497	102691142	chrX	103904256	103905720	93.5	mischka
chr1	102949885	102950921	chr1	106274917	106276006	96	mischka
chr1	103493626	103497041	chr1	103529456	103547932	95.8	mischka
chr1	103500876	103547932	chr1	103493626	103507612	92.1	mischka
chr1	103520463	103533487	chr1	103730274	103734232	92.4	mischka
chr1	103555795	103565691	chr1	100216841	100219081	93.8	mischka
chr1	103555979	103565687	chr1	44980246	44982060	94.4	mischka
chr1	103556321	103565705	chr1	76297495	76299250	93	mischka
chr1	103556358	103559759	chr1	70432681	70434935	91.6	mischka
chr1	103558412	103564574	chr1	102689500	102691142	93.3	mischka
chr1	103682870	103686412	chr1	103572134	103575858	98.9	mischka
chr1	103714412	103717209	chr1	103758110	103760893	95.7	mischka
chr1	103730400	103734232	chr1	103520463	103533363	92.6	mischka
chr1	103758110	103760893	chr1	103714412	103717209	95.7	mischka
chr1	103797370	103800798	chr1	106274776	106276074	97	mischka
chr1	103900669	103904504	chr1	103945897	103948988	97.2	mischka
chr1	103945897	103948988	chr1	103900669	103904504	97.2	mischka
chr1	104315609	104317283	chr1	70432681	70434936	93.4	mischka
chr1	104315609	104317399	chr1	76297513	76299245	96.5	mischka
chr1	104315639	104317398	chr31	14192462	14194241	94.6	mischka
chr1	104315639	104317399	chr8	11471022	11476610	96.2	mischka
chr1	104315932	104317403	chr1	102687115	102691143	94.6	mischka
chr1	104401216	104416725	chr1	104538877	104553343	94.5	mischka
chr1	104538877	104553864	chr1	104400489	104416725	93.2	mischka
chr1	104677266	104678826	chr1	105143010	105144984	92.1	mischka
chr1	104773768	104775310	chr1	105143193	105145074	90.6	mischka
chr1	104785054	104786378	chr1	108767044	108775084	99.8	mischka
chr1	105849338	105859497	chr1	105895161	105905167	99.6	mischka
chr1	105895161	105905167	chr1	105849338	105859497	99.6	mischka
chr1	106101205	106104380	chr1	106415361	106418985	97.2	mischka
chr1	106163832	106165030	chr1	106355532	106356650	94.6	mischka
chr1	106274776	106276074	chr1	103797370	103800833	96.7	mischka
chr1	106310307	106311560	chr1	78973295	78974419	96	mischka
chr1	106310454	106311559	chrUn_MU018736v1	99465	100578	97.8	mischka
chr1	106330127	106356650	chr1	106163832	106170108	96.8	mischka
chr1	106415361	106418985	chr1	106101205	106104380	97.4	mischka
chr1	108534389	108542982	chr1	71007922	71009152	98.8	mischka
chr1	108767044	108775084	chr1	104785054	104786378	99.8	mischka
chr1	108929769	108930802	chr1	100878980	100880011	98	mischka
chr1	109463135	109464213	chr1	88658420	88659502	97.1	mischka
chr1	110053601	110056400	chr1	110134364	110137071	94.6	mischka
chr1	110134364	110137071	chr1	110053601	110056400	94.6	mischka
chr1	111314716	111316128	chr1	106274776	106275898	93	mischka
chr1	111776445	111784092	chr1	26327970	26329533	92.4	mischka
chr1	112426658	112482376	chr1	113195053	113230893	92.1	mischka
chr1	112466150	112491327	chr1	113203764	113233004	90.8	mischka
chr1	112595932	112636230	chr1	113226090	113271705	94.3	mischka
chr1	112595932	112598054	chr1	113332292	113336606	93.6	mischka
chr1	112596619	112598054	chr1	113326743	113330138	96.1	mischka
chr1	112596619	112597899	chr1	113330773	113331988	92.3	mischka
chr1	112596619	112597895	chr1	113299725	113300891	92.3	mischka
chr1	112596619	112598053	chr1	113303524	113317187	98.1	mischka
chr1	112627731	112636198	chr1	113200877	113216759	94.1	mischka
chr1	113195053	113230886	chr1	112426665	112482376	92.2	mischka
chr1	113203763	113233002	chr1	112466152	112491328	90.9	mischka
chr1	113226094	113250646	chr1	112596619	112636229	91.6	mischka
chr1	113251591	113252769	chr1	112596619	112597831	93.2	mischka
chr1	113253626	113254851	chr1	112596619	112597912	92.5	mischka
chr1	113267736	113285842	chr1	112595937	112597912	98.2	mischka
chr1	113267915	113268961	chr1	112596619	112597720	93.3	mischka
chr1	113301667	113303028	chr1	112596619	112598008	90.7	mischka
chr1	113303523	113307869	chr1	112595937	112598054	92.7	mischka
chr1	113329092	113330138	chr1	112596619	112597719	93.6	mischka
chr1	113575677	113578115	chr1	55637869	55639895	90	mischka
chr1	113575714	113578050	chr1	16393448	16395001	90.3	mischka
chr1	114312454	114313937	chr1	115916939	115933086	94.5	mischka
chr1	115105024	115156366	chr1	115105001	115156320	90.9	mischka
chr1	115139691	115158114	chr1	115139691	115158114	96.6	mischka
chr1	116520241	116521669	chr1	114311753	114313242	91	mischka
chr1	117833026	117835301	chr1	76297484	76299183	90.5	mischka
chr1	117833295	117834963	chr1	70432681	70434792	90.7	mischka
chr1	117833296	117835066	chr1	100216851	100218516	92.8	mischka
chr1	117833300	117835267	chr5	70353063	70354669	93	mischka
chr1	117833492	117835309	chr1	102687093	102690917	91.8	mischka
chr1	123076962	123078743	chr1	44980248	44982023	98.3	mischka
chr1	123076971	123078629	chr1	70432681	70434938	93.9	mischka
chr1	123076972	123078743	chr7	71095192	71097757	96.3	mischka
chr1	123076973	123078744	chr1	76297514	76299246	96.3	mischka
chr1	123077278	123078761	chr1	102687103	102691142	94.5	mischka
chr1	3	2660	chr10	79891	82582	93.2	mischka
chr1	4	26022	chr10	43752	80869	95.1	mischka
chr1	18897	22238	chr10	312648	315919	90.2	mischka
chr1	52689	84514	chr10	9238	26147	90.8	mischka
chr1	56018	64688	chr10	25803	35477	90.8	mischka
chr1	72042	165414	chr10	8579	85897	90.3	mischka
chr1	82416	88926	chr10	70632312	70634301	92.7	mischka
chr1	7316203	7317494	chr10	42372810	42374070	93.8	mischka
chr1	7316203	7317495	chr10	65377554	65378821	93.5	mischka
chr1	21367484	21371847	chr10	17432266	17441530	94.5	mischka
chr1	22415105	22416817	chr10	19877880	19879165	92.7	mischka
chr1	27020868	27022127	chr10	42372809	42374089	91.3	mischka
chr1	27020874	27022126	chr14	45278209	45279483	91.7	mischka
chr1	32774126	32775364	chr10	19877873	19879187	91.5	mischka
chr1	33824205	33825976	chr10	360577	373607	96.4	mischka
chr1	33824206	33825972	chr32	11873992	11875740	93.3	mischka
chr1	33824627	33825966	chr10	392804	395897	93.2	mischka
chr1	39739090	39740618	chr10	29153148	29154897	92.6	mischka
chr1	42101333	42102697	chr10	37779147	37780351	95.8	mischka
chr1	42101342	42102706	chr10	36411004	36412178	95.2	mischka
chr1	43263728	43265485	chr10	38262067	38264063	95.8	mischka
chr1	43263735	43265499	chr10	360574	373815	96.9	mischka
chr1	43264155	43265478	chr10	392806	395897	93.4	mischka
chr1	44980260	44982014	chr10	42224600	42226603	92.3	mischka
chr1	47678155	47679487	chr10	37747725	37749182	96.9	mischka
chr1	48126987	48128336	chr6	36675770	36677135	97.6	mischka
chr1	55586212	55587452	chr10	34909464	34910994	91.3	mischka
chr1	55586217	55587460	chr10	65377555	65378838	96.3	mischka
chr1	55586222	55587461	chr10	42372816	42374089	96.5	mischka
chr1	55638336	55639895	chr10	25359729	25370112	99.3	mischka
chr1	65174326	65175492	chr10	51668455	51669819	96	mischka
chr1	66367376	66368667	chr10	27758196	27767747	99.8	mischka
chr1	68668077	68669258	chr10	36410344	36412178	92.4	mischka
chr1	68668084	68669254	chr10	37779159	37780359	93	mischka
chr1	70138667	70169294	chr10	314495	337808	96.1	mischka
chr1	70152018	70171554	chr10	44576	83015	96.2	mischka
chr1	70152227	70164600	chr10	80824	100041	94.5	mischka
chr1	70156132	70165041	chr10	307953	317540	90.7	mischka
chr1	70161217	70178012	chr10	39016	62250	93.5	mischka
chr1	70432681	70434927	chrX	69800226	69802432	91.1	mischka
chr1	71927155	71929109	chr10	302531	304352	92	mischka
chr1	71927748	71929596	chr10	46200117	46211910	98.8	mischka
chr1	76297513	76299236	chr10	36290734	36292554	94.5	mischka
chr1	76297527	76299271	chr10	42224600	42226626	90.5	mischka
chr1	78973258	78974397	chr10	51668466	51669612	95.2	mischka
chr1	81975605	81977369	chr10	37747292	37749182	95.9	mischka
chr1	87125526	87126805	chr10	36409107	36412178	92	mischka
chr1	87125606	87126793	chr10	37779158	37780354	96	mischka
chr1	95386982	95388484	chr9	60262817	60264787	91.5	mischka
chr1	95386982	95388477	chrX	69130971	69132302	93.6	mischka
chr1	95387131	95388491	chr10	25016008	25017196	93.3	mischka
chr1	98727917	98729467	chr10	36001354	36002560	93	mischka
chr1	98727917	98729457	chr6	36675520	36676752	93.6	mischka
chr1	98727919	98729472	chr10	12317615	12318847	90.7	mischka
chr1	98727927	98729815	chr10	25016008	25017230	92.8	mischka
chr1	100216819	100218858	chr10	36290708	36292554	94.3	mischka
chr1	100216859	100218871	chr10	42224600	42226604	90.8	mischka
chr1	102687118	102691132	chr4	78702592	78704040	92.3	mischka
chr1	103555735	103565685	chr10	360187	370589	90.2	mischka
chr1	103555871	103559860	chr10	38262006	38264056	92.1	mischka
chr1	103558533	103559859	chr10	392806	395896	92.9	mischka
chr1	104315609	104317406	chr10	360581	373810	98.1	mischka
chr1	104316054	104317390	chr10	392806	395897	94	mischka
chr1	108929783	108930792	chr10	26612168	26613182	93.1	mischka
chr1	117778416	117779505	chrX	69130968	69132057	95	mischka
chr1	117833286	117835271	chr32	1952893	1954980	90.5	mischka
chr1	117833291	117835063	chr10	368965	395897	99	mischka
chr1	123076969	123078746	chr10	38262075	38264066	96.7	mischka
chr1	123076973	123078743	chr17	60143693	60150586	90.7	mischka
chr1	123077399	123078736	chr10	392806	395897	94.1	mischka
chr1	1194	20591	chr11	187409	239367	94.2	mischka
chr1	151938	161717	chr11	675	25241	95	mischka
chr1	7316200	7317494	chr11	20903487	20904747	93.1	mischka
chr1	7316225	7317494	chr11	19475602	19476837	90.6	mischka
chr1	25934902	25936540	chr11	12602204	12604139	98.8	mischka
chr1	25958569	25960211	chr11	12602510	12604145	98.4	mischka
chr1	27020874	27022128	chr26	4490522	4491795	91.3	mischka
chr1	31014368	31016762	chr11	16538590	16540560	95.3	mischka
chr1	33824201	33825975	chr20	31944939	31947816	93.6	mischka
chr1	39738767	39740623	chr11	8441331	8443128	90.8	mischka
chr1	42101333	42102706	chr11	16930366	16931610	95.8	mischka
chr1	43263740	43265489	chr11	46172647	46174315	90.5	mischka
chr1	44980242	44982040	chr11	64089543	64091342	93.9	mischka
chr1	44980248	44982015	chr38	4679019	4681415	95.5	mischka
chr1	44980249	44982007	chr11	61894733	61896856	98.8	mischka
chr1	55586206	55587461	chr7	12150133	12151428	93	mischka
chr1	55586208	55587463	chr11	20903482	20904768	95.3	mischka
chr1	65174327	65175487	chr11	56593241	56594404	90.9	mischka
chr1	68668080	68669261	chr11	16930371	16931613	93.4	mischka
chr1	70152018	70169359	chrUn_MU018759v1	199260	220128	95.4	mischka
chr1	70170246	70178022	chr11	187435	195309	93.7	mischka
chr1	70432681	70434939	chr38	5513115	5514745	91	mischka
chr1	70432681	70434931	chrX	67722083	67726919	92.6	mischka
chr1	70432681	70434941	chrX	109174694	109176365	92.4	mischka
chr1	76297514	76299249	chr11	12864079	12865883	96.4	mischka
chr1	76297516	76299248	chr11	64089550	64091315	93.5	mischka
chr1	76297520	76299241	chr11	61894775	61896856	96.7	mischka
chr1	78370232	78371926	chr11	67890142	67891737	93.9	mischka
chr1	79066003	79089889	chr11	1865723	1876379	94.3	mischka
chr1	79256239	79275696	chr11	9184123	9214780	94.2	mischka
chr1	79292554	79302989	chr11	9183480	9199839	91.6	mischka
chr1	87125602	87126807	chr11	16930371	16931612	95.3	mischka
chr1	89997077	89998450	chr11	43770122	43771491	91.8	mischka
chr1	100066319	100078437	chr11	253950	264466	90.5	mischka
chr1	100216846	100218872	chrX	109174579	109176365	94.5	mischka
chr1	100216847	100218861	chr11	12864080	12865873	97.1	mischka
chr1	100216852	100218863	chr11	61894775	61896856	97.2	mischka
chr1	100538472	100540869	chr11	51202505	51212433	99	mischka
chr1	102687113	102691142	chr11	12864072	12865545	94.9	mischka
chr1	102689496	102691105	chr11	64089548	64090972	92.6	mischka
chr1	102689498	102691142	chr11	61894733	61896235	95	mischka
chr1	104315607	104317400	chr11	46172647	46174314	91.7	mischka
chr1	123076970	123078744	chr11	46172645	46174312	91.3	mischka
chr1	123547919	123551221	chr11	259613	261719	90.2	mischka
chr1	638	154839	chr12	0	166677	90.4	mischka
chr1	158248	172646	chr12	155940	159944	92.2	mischka
chr1	158330	161759	chr12	0	11802	92.8	mischka
chr1	350395	405524	chr12	232715	276436	92.4	mischka
chr1	7316222	7317494	chr12	37660829	37662077	91.8	mischka
chr1	9336112	9337417	chr12	33881761	33883213	94.3	mischka
chr1	22415541	22416872	chr12	41949550	41950832	92.9	mischka
chr1	25420399	25424533	chr12	11811467	11812511	98.5	mischka
chr1	27020874	27022127	chr7	7550476	7551749	91.2	mischka
chr1	31278730	31280284	chr12	24634753	24638655	98.2	mischka
chr1	32774137	32775314	chrX	42888030	42892506	92.5	mischka
chr1	33824215	33825943	chr12	35819865	35822347	98.1	mischka
chr1	39738768	39740623	chr37	6771526	6773656	93.4	mischka
chr1	39738794	39740622	chr12	27848954	27850951	93.3	mischka
chr1	43263737	43265485	chr23	38711699	38714273	93.9	mischka
chr1	43263748	43265466	chr12	35819865	35822358	98.4	mischka
chr1	44980238	44981321	chr12	55234103	55235693	93.5	mischka
chr1	44980246	44982040	chr12	26530467	26537631	96.2	mischka
chr1	44980247	44982012	chr28	12827029	12828810	98.2	mischka
chr1	44980247	44981982	chr12	29671143	29672934	97.5	mischka
chr1	55586193	55587461	chr12	37660264	37662096	92.6	mischka
chr1	65174318	65175568	chr12	25479234	25480413	95	mischka
chr1	66152014	66153023	chr12	11811456	11812511	99	mischka
chr1	70138610	70145816	chr12	165379	172798	92.6	mischka
chr1	70150919	70172561	chr12	155406	159040	96.9	mischka
chr1	70152161	70154113	chr12	6582	9021	98.3	mischka
chr1	70152227	70165041	chr12	156151	168492	95.7	mischka
chr1	70169264	70176408	chrUn_JAAHUQ010001194v1	36007	43436	93.6	mischka
chr1	70240943	70243958	chr12	223932	227953	90.6	mischka
chr1	70432681	70439136	chr12	24055049	24056701	91.3	mischka
chr1	70432681	70434937	chr4	3011582	3013219	92.6	mischka
chr1	70432681	70434902	chr26	25153393	25155225	91.8	mischka
chr1	76297501	76299246	chr12	27288433	27290421	94.9	mischka
chr1	76297502	76299246	chr28	12827017	12828810	96.5	mischka
chr1	76297503	76299216	chr12	29671132	29672934	95	mischka
chr1	76297505	76299244	chr12	2058719	2061767	96.6	mischka
chr1	76297515	76298586	chr12	55234635	55235693	92.2	mischka
chr1	76842105	76843390	chr12	32474552	32475612	91.7	mischka
chr1	78973257	78974440	chr12	25479252	25480453	94	mischka
chr1	95386982	95388476	chr7	1672925	1674280	93.8	mischka
chr1	95386987	95388561	chr12	40012403	40013826	91.3	mischka
chr1	98727917	98730065	chr12	24492319	24494181	91.8	mischka
chr1	98727917	98729473	chrX	85384432	85385636	94	mischka
chr1	100216823	100218880	chr12	26530445	26537615	94.7	mischka
chr1	100216825	100218864	chr12	2058707	2061765	96.4	mischka
chr1	100216830	100218838	chr12	29671127	29672934	95.6	mischka
chr1	100216835	100218872	chr12	27288435	27290425	95.7	mischka
chr1	100216846	100217968	chr12	55234634	55235693	92.4	mischka
chr1	100216847	100218868	chr12	24054935	24056686	95.1	mischka
chr1	102687082	102691142	chr12	2058653	2060156	94.6	mischka
chr1	102687117	102691143	chr4	68625842	68627312	95.2	mischka
chr1	102689496	102690572	chr12	55234634	55235693	92.8	mischka
chr1	102689497	102691143	chr14	26862820	26864286	91.3	mischka
chr1	103556360	103559848	chr12	35819862	35822358	96.6	mischka
chr1	103558130	103565685	chr12	33337894	33339646	93.8	mischka
chr1	104315639	104317376	chr12	35819868	35822356	99.6	mischka
chr1	104315643	104317397	chrX	103596501	103604705	96.3	mischka
chr1	106124531	106125782	chr12	47267769	47268945	91.7	mischka
chr1	106310306	106311559	chr12	5731935	5733075	97	mischka
chr1	106609287	106611241	chr12	651329	654849	94.8	mischka
chr1	117406333	117408418	chr12	1111980	1114096	98.4	mischka
chr1	117406333	117408557	chr12	55456346	55458540	93.8	mischka
chr1	117778226	117779505	chr12	24491939	24493167	92.6	mischka
chr1	117778252	117779505	chr8	38565992	38567109	91.8	mischka
chr1	117833290	117835063	chr12	33337995	33339639	93	mischka
chr1	117833298	117835040	chr12	35819984	35822347	96	mischka
chr1	123076973	123078742	chr14	46932477	46934241	96.4	mischka
chr1	123076980	123078713	chr12	35819865	35822347	99.2	mischka
chr1	52691	161771	chr13	50595	129210	95.7	mischka
chr1	5321753	5323050	chr13	31846114	31847465	95.4	mischka
chr1	7316185	7317495	chr13	9183132	9184370	94	mischka
chr1	21095887	21097015	chr13	13511345	13512440	94	mischka
chr1	22415542	22416814	chr22	1225573	1228162	95.1	mischka
chr1	22415555	22416876	chr13	11087261	11088531	91	mischka
chr1	25306045	25307666	chr13	16089172	16090953	92.9	mischka
chr1	27020860	27022123	chr13	9183141	9184384	91.5	mischka
chr1	28495249	28496569	chr13	28793709	28794996	96.5	mischka
chr1	32774133	32775314	chr19	41888645	41890054	90.7	mischka
chr1	33824205	33825974	chr13	16043755	16045572	97.1	mischka
chr1	36824238	36826022	chr13	54439763	54441088	93.1	mischka
chr1	39738768	39740634	chr13	1965045	1967442	91.4	mischka
chr1	39738788	39740623	chr13	63120635	63122415	93.7	mischka
chr1	43263738	43265486	chr3	67412645	67414394	94	mischka
chr1	48126988	48128336	chr13	56226706	56228227	94.1	mischka
chr1	48181761	48183376	chr13	54439761	54441094	91.5	mischka
chr1	49500496	49501728	chr13	11222819	11224062	97.6	mischka
chr1	49549358	49550609	chr13	11222819	11224080	96.8	mischka
chr1	55586207	55587457	chr13	9183141	9184384	96.6	mischka
chr1	66794802	66796187	chr13	54439763	54441089	90.9	mischka
chr1	70160066	70178025	chr13	109458	137531	93	mischka
chr1	95386982	95388488	chr30	19747476	19749055	94.2	mischka
chr1	95386982	95388512	chr13	59627168	59628543	90.5	mischka
chr1	98727917	98729469	chr8	38566180	38567365	92.7	mischka
chr1	98727917	98729461	chr7	1673086	1674282	93.4	mischka
chr1	98727917	98729798	chr13	59627319	59628535	90.9	mischka
chr1	103555857	103564573	chr13	16043672	16045567	93.6	mischka
chr1	104315553	104317414	chr13	16043697	16045588	97	mischka
chr1	117778230	117779505	chr13	59626974	59628261	90.3	mischka
chr1	117778395	117779504	chr13	56226271	56227404	91.7	mischka
chr1	117778405	117779505	chr13	8184259	8185379	92.2	mischka
chr1	117833298	117835267	chr6	63009789	63011761	93.9	mischka
chr1	118685774	118690080	chr13	50014589	50015888	96.6	mischka
chr1	7316203	7317492	chr14	45278184	45279463	94.1	mischka
chr1	8103908	8105440	chr14	1096394	1097906	95.3	mischka
chr1	22415541	22416870	chr30	25115448	25116698	93.2	mischka
chr1	25420399	25424514	chr14	32071541	32073797	97.3	mischka
chr1	28495283	28496569	chr14	29490496	29491767	95.2	mischka
chr1	32774137	32775362	chr3	39867257	39868548	91.8	mischka
chr1	33824208	33825974	chr14	46932477	46934529	95	mischka
chr1	33824210	33825974	chr27	14607025	14608789	93.6	mischka
chr1	42101319	42102710	chr14	18425466	18431278	93.2	mischka
chr1	42101341	42102696	chr14	20492234	20493367	94.1	mischka
chr1	43263676	43265486	chr14	46931272	46934529	94.5	mischka
chr1	43263743	43265497	chr14	58099029	58100750	92	mischka
chr1	44980244	44982022	chr14	51636412	51638201	94.8	mischka
chr1	44980246	44982034	chr14	11457837	11460165	94.4	mischka
chr1	44980248	44981983	chr14	26862820	26865443	95.3	mischka
chr1	44980249	44982016	chr14	19283797	19285160	95.9	mischka
chr1	55586217	55587469	chr14	45278205	45279492	96.4	mischka
chr1	68668085	68669260	chr14	18426384	18431276	91.8	mischka
chr1	68668088	68669245	chr14	20492235	20493367	92.3	mischka
chr1	70221463	70244145	chr14	819929	839842	90.7	mischka
chr1	70432142	70434921	chr14	11458161	11459848	90.4	mischka
chr1	70432142	70434942	chr14	19283868	19285162	92.1	mischka
chr1	70432681	70434940	chr5	36311203	36313234	91.5	mischka
chr1	76297514	76299217	chr14	26862819	26865443	93.4	mischka
chr1	76297515	76299231	chr14	11458089	11459849	94.2	mischka
chr1	76297515	76299251	chr14	51636416	51638196	93.6	mischka
chr1	76297516	76299246	chr14	19283797	19285156	94.4	mischka
chr1	76842091	76843390	chr14	15381068	15382188	91.8	mischka
chr1	87125599	87126809	chr14	18425480	18431278	94	mischka
chr1	87125610	87126795	chr14	20492235	20493404	94.6	mischka
chr1	100216821	100218865	chr14	19283770	19285154	93.9	mischka
chr1	100216836	100218853	chr14	11457828	11459849	94.1	mischka
chr1	100216846	100218870	chr14	51636415	51638194	94.1	mischka
chr1	100216847	100218839	chr14	26862820	26865443	93.8	mischka
chr1	102687111	102691130	chr14	51636406	51637866	92.6	mischka
chr1	102689496	102691142	chr8	52074775	52076434	92.3	mischka
chr1	103555957	103565685	chr14	46931308	46934242	94.2	mischka
chr1	103556358	103559860	chr9	6772249	6774693	92.9	mischka
chr1	104315549	104317418	chr14	46932291	46940101	95.7	mischka
chr1	104315639	104317412	chr9	51302391	51304474	95	mischka
chr1	123076969	123078743	chr14	58099023	58100738	93.3	mischka
chr1	72218	88614	chr15	9841	12366	96.8	mischka
chr1	151938	155013	chr15	22583	26246	91.7	mischka
chr1	4604007	4612484	chr15	17278709	17287995	92.4	mischka
chr1	4608149	4611733	chr15	17186974	17192365	92.3	mischka
chr1	4609695	4613016	chr15	222415	225720	91.6	mischka
chr1	4700116	4707575	chr15	17270812	17278713	91.7	mischka
chr1	9335720	9336892	chr15	18365276	18367315	98	mischka
chr1	13467011	13471982	chr15	17093246	17112596	94.6	mischka
chr1	13669310	13671609	chr15	17100968	17102841	91.4	mischka
chr1	21367291	21371851	chr15	8558311	8568698	94.5	mischka
chr1	22415541	22416868	chr22	48258484	48259767	95.6	mischka
chr1	31372504	31379133	chr15	17815827	17816829	99.8	mischka
chr1	33048136	33049599	chr15	35637873	35639829	93.7	mischka
chr1	33823972	33825975	chr15	59291483	59294043	96.4	mischka
chr1	33823994	33825974	chr15	29589593	29591810	96.4	mischka
chr1	33824200	33825969	chr15	62116300	62118068	95.6	mischka
chr1	33824208	33825981	chr15	39863363	39865346	95.8	mischka
chr1	33824215	33825974	chr31	14192459	14194241	93.3	mischka
chr1	43263738	43265488	chr15	59292266	59294044	97.8	mischka
chr1	43263742	43265486	chr15	29589823	29591810	98.1	mischka
chr1	43263742	43265481	chr15	62116309	62118068	96.4	mischka
chr1	43263743	43265629	chr15	39863365	39865353	96.8	mischka
chr1	43263748	43265486	chr15	7551064	7552827	98.3	mischka
chr1	44980247	44982014	chr5	36311088	36313233	95	mischka
chr1	47678155	47679524	chr15	42794597	42796385	94.6	mischka
chr1	47792197	47795245	chr15	48418097	48419991	96.1	mischka
chr1	70160103	70163033	chr15	22757	26026	91.7	mischka
chr1	70432142	70434933	chr15	36983848	36985536	90.2	mischka
chr1	72815248	72816929	chr15	61779766	61788464	99.3	mischka
chr1	76297506	76299260	chr15	36983767	36985554	92.9	mischka
chr1	79045338	79046683	chr15	42688851	42690227	91.9	mischka
chr1	81975606	81977395	chr15	42794183	42796374	93.2	mischka
chr1	90776793	90778170	chr15	42688844	42690227	90.2	mischka
chr1	95386982	95388491	chr36	21265161	21266763	92.8	mischka
chr1	98727917	98729789	chr15	399053	401976	91.7	mischka
chr1	100216816	100218870	chr15	36983745	36985543	93.3	mischka
chr1	101180440	101182453	chr15	39901073	39904003	95	mischka
chr1	102687117	102691109	chr32	12489399	12490820	93.5	mischka
chr1	103556283	103565685	chr15	59292221	59294041	94.2	mischka
chr1	103556358	103564574	chr15	29589824	29591591	95.7	mischka
chr1	103556358	103565683	chr15	62116310	62118070	94.1	mischka
chr1	103556360	103565685	chr5	24149628	24152554	93.8	mischka
chr1	103558122	103565698	chrX	84339599	84341561	93	mischka
chr1	104315577	104317405	chr15	29589594	29591817	98.6	mischka
chr1	104315607	104317404	chr15	59292268	59294048	98.7	mischka
chr1	104315607	104317391	chr34	1427626	1429402	98.9	mischka
chr1	104315639	104317400	chr32	21984783	21986522	95.2	mischka
chr1	108092625	108094093	chr15	9224278	9226613	97.7	mischka
chr1	117778402	117779504	chr15	397781	400054	90.7	mischka
chr1	117833276	117835063	chr28	6604960	6606582	90.8	mischka
chr1	117833281	117835267	chr9	51303035	51304456	91.8	mischka
chr1	117833298	117835321	chr15	7551183	7552866	93.2	mischka
chr1	117833298	117835275	chr15	59292395	59294046	93.5	mischka
chr1	123076957	123078739	chr15	62116291	62118068	96.6	mischka
chr1	123076960	123078743	chr15	59292256	59294041	98.2	mischka
chr1	123076971	123078743	chr15	29589670	29591594	98.6	mischka
chr1	123076971	123078767	chr15	39863361	39865359	96.6	mischka
chr1	123076980	123078745	chr31	14192459	14194242	94.6	mischka
chr1	4603697	4609279	chrUn_JAAHUQ010001328v1	15068	22779	91.7	mischka
chr1	4606495	4609035	chr16	13640018	13642990	90.8	mischka
chr1	4637619	4652793	chrUn_MU018799v1	103299	119080	91.4	mischka
chr1	4654101	4671963	chrUn_JAAHUQ010001801v1	14751	22722	95.5	mischka
chr1	4654102	4671962	chrUn_JAAHUQ010002293v1	19534	27539	95	mischka
chr1	7316199	7317493	chr16	42443662	42444917	91.1	mischka
chr1	7316200	7317468	chr16	38141024	38142279	92.7	mischka
chr1	13466882	13472781	chrUn_JAAHUQ010001994v1	15879	29163	95.1	mischka
chr1	13669310	13671601	chrUn_JAAHUQ010002719v1	39321	40996	90.9	mischka
chr1	14742784	14744381	chr16	13995649	13997977	96.9	mischka
chr1	28495326	28496544	chr16	30746311	30747718	95.2	mischka
chr1	32748248	32751130	chr16	8300947	8313357	99.3	mischka
chr1	33048126	33049584	chr16	22048915	22051925	94.6	mischka
chr1	44980248	44982013	chr8	43750003	43751885	92.1	mischka
chr1	48126987	48128347	chr16	33691241	33693662	97.8	mischka
chr1	55586211	55587462	chr31	1503927	1505185	93.1	mischka
chr1	94967262	94970090	chr16	40274973	40276334	93.8	mischka
chr1	95386980	95388477	chr16	33690697	33692179	93	mischka
chr1	95386983	95388499	chr16	47624852	47626404	93.1	mischka
chr1	95386984	95388487	chr16	5048303	5049666	93.3	mischka
chr1	95387151	95388477	chr16	6916386	6917546	93.9	mischka
chr1	97202860	97204407	chr16	5893035	5894597	97.5	mischka
chr1	97202860	97204373	chr16	24059832	24061357	95.5	mischka
chr1	98727917	98729470	chrX	119467978	119471008	92.5	mischka
chr1	98727917	98729793	chr16	47625014	47626404	92.4	mischka
chr1	98727933	98729457	chr16	6916372	6917543	93.5	mischka
chr1	102728580	102729667	chr16	8259074	8263199	97.8	mischka
chr1	117778408	117779504	chr16	47624840	47625959	92.7	mischka
chr1	117778419	117779505	chr3	36328481	36329796	95.9	mischka
chr1	117778421	117779505	chrX	67696345	67697453	93.5	mischka
chr1	4604007	4613016	chr2	57056318	57064644	93.4	mischka
chr1	4667220	4671996	chr17	64871749	64875773	94.3	mischka
chr1	4700117	4707575	chr17	64834864	64842600	91.7	mischka
chr1	6681548	6682935	chr17	27296691	27298094	93.8	mischka
chr1	7316187	7317495	chr17	32121513	32122812	92.4	mischka
chr1	7316223	7317494	chr17	40524435	40525727	94.3	mischka
chr1	22415541	22416908	chr17	58498862	58504556	92.5	mischka
chr1	24581009	24608659	chr17	31400424	31402387	99.8	mischka
chr1	26254326	26255860	chr17	59154037	59174099	99.5	mischka
chr1	27020865	27022114	chr17	32121525	32123024	90.3	mischka
chr1	27020874	27022149	chr17	40524476	40525768	90.6	mischka
chr1	27168199	27170457	chr17	52590792	52593078	96.5	mischka
chr1	33824001	33825974	chr17	61721800	61731555	96.2	mischka
chr1	36692821	36694617	chr17	53361387	53363271	94.3	mischka
chr1	42101316	42102707	chr17	52621844	52623064	93.9	mischka
chr1	43263740	43265486	chr17	61722227	61731555	97.3	mischka
chr1	43263750	43265486	chr17	60143702	60150587	90.8	mischka
chr1	44980247	44982013	chr17	43474181	43475960	97.5	mischka
chr1	55586195	55587444	chr17	32121507	32123020	92.2	mischka
chr1	55586219	55587461	chr17	40524435	40525746	96.1	mischka
chr1	60933838	60935393	chr17	52010067	52011766	92.4	mischka
chr1	67944578	67946204	chr17	54221274	54224859	90.4	mischka
chr1	68668069	68669259	chr17	52621859	52623064	91.5	mischka
chr1	70526420	70530170	chr17	44639725	44640909	98.1	mischka
chr1	76297512	76299245	chr8	43750000	43751883	90.7	mischka
chr1	87125596	87126807	chr17	52621863	52623065	94.1	mischka
chr1	100216843	100218864	chr17	43474178	43475955	96.7	mischka
chr1	101214696	101216495	chr17	61426634	61429747	97	mischka
chr1	102687115	102691142	chr8	23715061	23716533	91.7	mischka
chr1	103556292	103565687	chr17	61721797	61731556	94.6	mischka
chr1	103556358	103565685	chr17	60143695	60150586	90	mischka
chr1	104315528	104317408	chr17	61721796	61731565	97.3	mischka
chr1	106310309	106311560	chr17	55287734	55288819	90	mischka
chr1	106310447	106311559	chr17	59741874	59743676	97.9	mischka
chr1	106310454	106311549	chr17	40518149	40519453	96.6	mischka
chr1	123076967	123078743	chr17	61722222	61730834	97.3	mischka
chr1	123076975	123078743	chr9	6772249	6774700	94.1	mischka
chr1	4	58993	chr18	48067	118123	96	mischka
chr1	19834	26028	chr18	42378	49038	90.9	mischka
chr1	61798	74231	chr18	56461692	56468199	94.3	mischka
chr1	93254	97920	chr18	56461692	56468122	93.6	mischka
chr1	103932	110849	chr18	56461003	56468150	91.8	mischka
chr1	110849	155944	chr18	2541	107753	96.7	mischka
chr1	137351	172653	chrUn_JAAHUQ010002398v1	7702	16378	95.6	mischka
chr1	5320097	5324303	chr18	38110836	38113418	98.1	mischka
chr1	16393447	16394869	chr18	41880022	41881427	95.2	mischka
chr1	22415539	22416869	chr18	33536398	33538297	93.6	mischka
chr1	33824205	33825972	chr33	9921231	9922829	91.2	mischka
chr1	33824220	33825975	chr25	36735369	36737110	93.9	mischka
chr1	33824224	33826030	chr18	45731082	45733130	93.5	mischka
chr1	42101355	42102696	chr18	30516340	30517699	94.2	mischka
chr1	43263571	43265918	chr18	1155234	1157280	95	mischka
chr1	43263757	43265950	chr18	45731082	45733127	94.4	mischka
chr1	43263767	43265495	chr18	51735111	51737058	92.6	mischka
chr1	44980248	44982093	chr18	52327880	52330415	90.9	mischka
chr1	44980250	44982015	chr18	39523025	39524774	96	mischka
chr1	55633047	55639339	chr18	41879935	41881427	98.7	mischka
chr1	68668089	68669252	chr18	30516260	30517706	92.5	mischka
chr1	70138326	70153628	chr18	25604750	25684311	95	mischka
chr1	70139891	70173343	chr18	25980857	25994396	91.6	mischka
chr1	70152013	70170349	chr18	48840	65760	95.5	mischka
chr1	70152018	70162029	chr18	80077	104728	96.4	mischka
chr1	70153024	70173343	chr18	64866	84609	94.4	mischka
chr1	70156091	70163108	chr18	85460	106075	96.4	mischka
chr1	70161216	70165045	chr18	25606095	25609096	92.3	mischka
chr1	76297504	76299242	chr18	52327869	52330355	90	mischka
chr1	76297517	76299253	chr18	39523025	39524778	94.7	mischka
chr1	84536299	84537787	chr18	51908309	51909800	97.5	mischka
chr1	87125611	87126792	chr18	30516260	30517702	93.1	mischka
chr1	95386982	95388493	chr34	26586558	26588159	92.2	mischka
chr1	95386982	95388478	chr18	34985032	34986732	93.7	mischka
chr1	98727917	98729472	chr3	3818020	3819233	91.1	mischka
chr1	98727919	98729457	chr27	42943157	42944347	93.5	mischka
chr1	100216820	100218864	chr18	52327853	52330355	90.2	mischka
chr1	100216849	100218873	chr18	39523025	39524776	94.8	mischka
chr1	102689497	102691109	chr19	34869679	34871106	93.2	mischka
chr1	102689499	102690919	chr18	39523025	39524444	94.6	mischka
chr1	103555856	103565685	chr18	1155237	1157261	92.7	mischka
chr1	103556358	103565692	chr18	51733585	51737055	90.9	mischka
chr1	103558132	103559855	chr18	45731082	45733065	93.4	mischka
chr1	104315641	104317403	chr18	1155511	1157267	98.8	mischka
chr1	104315645	104317400	chr18	45731082	45733080	95.8	mischka
chr1	104315655	104317397	chr18	51735111	51737048	92.7	mischka
chr1	105674746	105682355	chr18	48280460	48288595	92.5	mischka
chr1	117778396	117779505	chr18	34984931	34986351	92.6	mischka
chr1	117778416	117779504	chr36	21265158	21266302	92.6	mischka
chr1	117833276	117835267	chr30	6101727	6103313	91.8	mischka
chr1	117833291	117835267	chr3	76755917	76757541	92.6	mischka
chr1	117833299	117835063	chr18	51735435	51737041	90.1	mischka
chr1	123076985	123078743	chr6	63008613	63011764	98.7	mischka
chr1	123076989	123078744	chr18	45731082	45733078	95.5	mischka
chr1	123076999	123078759	chr18	51735111	51737064	92	mischka
chr1	30767	58893	chr19	38872	61393	93.7	mischka
chr1	52684	161768	chr19	1741	290089	93.6	mischka
chr1	52690	105806	chr19	294818	302369	97.6	mischka
chr1	52691	105803	chr19	663334	699396	92.3	mischka
chr1	76446	106940	chr19	659709	681233	93.9	mischka
chr1	5321752	5323048	chr19	10468178	10469574	95.7	mischka
chr1	22415103	22416889	chr19	41888643	41890079	91.3	mischka
chr1	29874936	29876963	chr4	35510046	35518063	99.2	mischka
chr1	33048122	33050373	chr19	36965129	36967491	94.3	mischka
chr1	33824201	33825990	chr19	11497695	11499501	92.8	mischka
chr1	42101340	42102706	chr19	9215015	9216209	93.1	mischka
chr1	43263720	43265929	chr19	11497681	11499514	93.4	mischka
chr1	44980172	44982005	chr19	26820818	26822786	95.8	mischka
chr1	44980239	44982019	chr19	27267586	27269640	95.2	mischka
chr1	44980248	44982012	chr38	1043949	1045708	95.4	mischka
chr1	44980248	44982017	chr19	45543289	45545044	95.6	mischka
chr1	49449822	49454761	chr19	25364911	25366014	99.3	mischka
chr1	68668071	68669260	chr19	9215000	9216211	91	mischka
chr1	70152013	70154146	chr19	280273	287378	94.2	mischka
chr1	70153637	70173343	chr19	71424	290870	94.7	mischka
chr1	70432681	70434930	chr19	26820964	26822786	92.2	mischka
chr1	70432681	70439131	chr19	45543403	45545050	91.1	mischka
chr1	76297503	76299239	chr19	26820838	26822786	94.5	mischka
chr1	76297511	76299246	chr19	27267867	27269633	93.9	mischka
chr1	76297514	76299248	chrX	103904255	103906025	94.9	mischka
chr1	87125579	87126805	chr19	9214985	9216209	91.8	mischka
chr1	95386982	95388481	chrUn_JAAHUQ010002198v1	4571	7559	91.3	mischka
chr1	98727917	98729462	chr7	39585254	39588715	93.9	mischka
chr1	98727917	98729464	chrUn_JAAHUQ010002198v1	4733	7559	91.4	mischka
chr1	100216819	100219091	chr19	34869651	34871488	92.4	mischka
chr1	100216829	100218861	chr19	26820832	26822786	94.2	mischka
chr1	100216844	100218870	chr19	27267868	27269635	94.5	mischka
chr1	100216847	100218872	chr19	45543289	45545044	94	mischka
chr1	103556307	103565685	chr19	11497684	11499484	92.2	mischka
chr1	104315639	104317414	chr19	11497712	11499501	94.5	mischka
chr1	117778417	117779505	chr7	1672923	1674030	95.5	mischka
chr1	117778418	117779505	chr7	39585091	39586196	92	mischka
chr1	117833295	117835267	chr8	11471149	11472593	93.3	mischka
chr1	123076966	123078743	chr19	11497694	11499484	95	mischka
chr1	19834	25798	chr2	110453	117050	90	mischka
chr1	152116	154891	chr2	33745957	33748171	95.8	mischka
chr1	4700659	4707575	chr2	57048376	57056322	91.8	mischka
chr1	6862796	6864113	chr2	15814240	15815300	94.7	mischka
chr1	16393448	16395006	chr2	48258649	48260190	93.6	mischka
chr1	21367484	21371843	chr2	56687035	56699005	95	mischka
chr1	22415091	22416872	chr2	48902798	48904095	93.5	mischka
chr1	22415105	22416805	chr2	34722296	34723563	93.7	mischka
chr1	22415540	22416905	chr2	22711841	22713150	90.9	mischka
chr1	25306064	25307655	chr2	82784478	82786168	95.5	mischka
chr1	25530653	25532151	chr2	67301889	67304627	99.1	mischka
chr1	32774122	32775316	chr2	48902801	48904089	92.9	mischka
chr1	32774136	32775368	chr8	21996141	21997396	93.4	mischka
chr1	32774137	32775305	chr2	34722300	34723563	93	mischka
chr1	33824216	33825363	chr2	64531555	64532799	96.8	mischka
chr1	42101353	42102476	chr2	72976204	72977506	98.2	mischka
chr1	43263751	43264887	chr2	64531574	64532799	97.5	mischka
chr1	44980244	44982002	chr2	61654696	61656490	98.6	mischka
chr1	44980247	44982001	chr2	1173362	1175170	98.4	mischka
chr1	44980255	44982014	chr2	43354978	43356979	94.8	mischka
chr1	55586167	55587469	chr2	63627147	63629104	92.6	mischka
chr1	55637870	55639895	chr2	48258585	48260222	94.8	mischka
chr1	70138875	70145303	chr2	33746954	33753298	94.4	mischka
chr1	70156649	70165041	chr2	33719532	33749807	95	mischka
chr1	70161217	70162345	chr2	111381	113564	90.3	mischka
chr1	70432681	70434926	chr2	1173477	1175170	94.1	mischka
chr1	70432681	70439133	chr2	43355125	43356989	90.4	mischka
chr1	76297504	76299249	chr2	61654689	61656638	96	mischka
chr1	76297515	76299235	chr2	1173363	1175170	96.3	mischka
chr1	76297522	76299248	chr2	43354978	43356979	93.6	mischka
chr1	87241723	87242806	chr2	53568257	53569333	97.4	mischka
chr1	95386982	95388538	chr2	61586580	61588319	90.7	mischka
chr1	98727917	98729791	chr2	61586742	61588002	92.6	mischka
chr1	100216819	100218883	chr2	1173335	1175196	95.7	mischka
chr1	100216828	100218858	chr2	61654681	61656490	96.6	mischka
chr1	100216854	100218871	chr2	43354978	43356981	93.2	mischka
chr1	100538499	100540777	chr2	32915201	32917482	94.5	mischka
chr1	100878990	100880015	chr2	50492447	50493449	96.1	mischka
chr1	101180449	101182453	chr2	9505711	9508509	97.5	mischka
chr1	101180655	101182453	chr2	73010254	73012776	97.8	mischka
chr1	101440908	101443173	chr2	56800123	56809957	92.2	mischka
chr1	101440911	101442739	chr2	56732233	56741858	94.3	mischka
chr1	101441067	101442739	chrUn_MU018754v1	136862	139161	93.4	mischka
chr1	102687109	102691142	chr2	61654688	61656165	95	mischka
chr1	102689504	102691132	chr2	43354978	43356453	92.2	mischka
chr1	103558124	103559266	chr2	64531555	64532799	94.8	mischka
chr1	104315617	104316787	chr2	64531556	64532799	97.6	mischka
chr1	104785106	104786656	chrUn_JAAHUQ010001960v1	37160	39516	99.9	mischka
chr1	106124519	106125783	chr2	31816227	31817457	91.2	mischka
chr1	112076061	112077079	chr2	55584066	55587987	98.2	mischka
chr1	117833290	117834292	chr2	64531680	64532720	92.7	mischka
chr1	123076981	123078133	chr2	64531555	64532799	97.9	mischka
chr1	2	5788	chr21	50624	68686	94.4	mischka
chr1	137351	144077	chrUn_JAAHUQ010002646v1	15738	25743	93.1	mischka
chr1	158199	165413	chr4	232449	241495	91.7	mischka
chr1	16393447	16394885	chr20	51721773	51723189	90.5	mischka
chr1	22415540	22416868	chr20	23043299	23044595	94.5	mischka
chr1	22415542	22416868	chr6	24982315	24983591	91.1	mischka
chr1	32749602	32751136	chr20	2529523	2531380	97	mischka
chr1	32774122	32775362	chr20	23043285	23044573	93.3	mischka
chr1	32774138	32775362	chr29	9177088	9178353	91.5	mischka
chr1	36824243	36826022	chr20	6718893	6720224	93	mischka
chr1	43263721	43265487	chr20	31944926	31947816	93.8	mischka
chr1	44980247	44981919	chr20	11720686	11722300	94.8	mischka
chr1	48181768	48183378	chr20	6718893	6720232	92.4	mischka
chr1	55637869	55639355	chr20	51721709	51723189	91.6	mischka
chr1	66794807	66796187	chr20	6718893	6720225	91	mischka
chr1	70152018	70178012	chrUn_MU018857v1	110243	198682	98.6	mischka
chr1	70432681	70434843	chr20	11720800	11722347	91.6	mischka
chr1	76297500	76299149	chr20	11720672	11722347	92.8	mischka
chr1	84536210	84537786	chr20	39020836	39022126	94.8	mischka
chr1	95386959	95388486	chr20	33163719	33165671	92.1	mischka
chr1	95386982	95388490	chr23	21458482	21460081	93.5	mischka
chr1	95386982	95388473	chr20	31904678	31906040	93.1	mischka
chr1	95386994	95388481	chr20	38245400	38247041	92.9	mischka
chr1	98727909	98729465	chr20	15424331	15425576	92.2	mischka
chr1	98727915	98729468	chr20	17739356	17740584	93.7	mischka
chr1	98727917	98729466	chr6	7008359	7009546	93	mischka
chr1	98727917	98729465	chr20	38245634	38247042	93.9	mischka
chr1	98826407	98827649	chr20	8118035	8146030	99.5	mischka
chr1	100216725	100218581	chr20	11720429	11722347	92.4	mischka
chr1	102687117	102691142	chr8	22300477	22301950	92.5	mischka
chr1	103556357	103565685	chr20	31945663	31947278	93.2	mischka
chr1	106397951	106400626	chr20	57603787	57611101	96.2	mischka
chr1	108092631	108094095	chr20	38290477	38293503	94.8	mischka
chr1	117778395	117779505	chr9	60262793	60263905	94.3	mischka
chr1	117778415	117779505	chrX	53150948	53155227	92.5	mischka
chr1	117778434	117779505	chr20	38245489	38246583	92.6	mischka
chr1	117778435	117779505	chr20	33164327	33165410	92.6	mischka
chr1	117833279	117835065	chr20	31945761	31947273	91.2	mischka
chr1	133432	162248	chr21	37885	68785	90.1	mischka
chr1	7316197	7317483	chr21	37051050	37052304	94.4	mischka
chr1	22415105	22416745	chr21	17168271	17169453	91.2	mischka
chr1	22415105	22416870	chr21	33963060	33964364	94.2	mischka
chr1	27020860	27022127	chr21	37050939	37052323	92.2	mischka
chr1	32774080	32775365	chr21	33963044	33964364	92.6	mischka
chr1	32774141	32775248	chr21	17168279	17169455	90.8	mischka
chr1	33824198	33825973	chr21	5304073	5306438	93.7	mischka
chr1	33824211	33825968	chr21	21061861	21063894	92	mischka
chr1	33824237	33825975	chr21	3470843	3472602	95	mischka
chr1	43263735	43265487	chr21	3469559	3472602	95.9	mischka
chr1	43263736	43265485	chr21	5304078	5306438	94.4	mischka
chr1	43263750	43265480	chr21	21061867	21063894	92.7	mischka
chr1	55586199	55587463	chr21	37050931	37052325	96.5	mischka
chr1	55586227	55587461	chr21	1135929	1137199	91.7	mischka
chr1	70150142	70178015	chrUn_JAAHUQ010002006v1	35858	42120	96.4	mischka
chr1	95386982	95388492	chr3	36328481	36334296	93.4	mischka
chr1	95386982	95388460	chr21	24566336	24567749	90.4	mischka
chr1	98727917	98729441	chr21	24566507	24567747	91.5	mischka
chr1	103556282	103559860	chr21	5304060	5306431	93.6	mischka
chr1	103558122	103559861	chr21	21061864	21063893	91.6	mischka
chr1	103558145	103565685	chr21	3470843	3472600	93.9	mischka
chr1	104315639	104317397	chr31	25609309	25611456	94.4	mischka
chr1	104315639	104317391	chr21	21061868	21063893	92.9	mischka
chr1	104315658	104317404	chr21	3470843	3472607	96.6	mischka
chr1	106310454	106311500	chr21	37835927	37846786	98.3	mischka
chr1	117833293	117835271	chr21	5304209	5306439	91.9	mischka
chr1	117833294	117835267	chr33	25016354	25018005	93	mischka
chr1	123076972	123078747	chr6	62631206	62633329	94.7	mischka
chr1	123076976	123078738	chr21	21061861	21063894	92.7	mischka
chr1	123077002	123078743	chr21	3470843	3472600	96.6	mischka
chr1	508	4383	chrUn_JAAHUQ010000600v1	3120	8412	91.1	mischka
chr1	158199	161759	chr22	829	5975	91.8	mischka
chr1	6681560	6682941	chr22	5849992	5851255	91.4	mischka
chr1	27020872	27022132	chr22	16298786	16300178	91.5	mischka
chr1	32774138	32775314	chr22	1225573	1228162	94	mischka
chr1	33824206	33826024	chr22	40900045	40903770	94	mischka
chr1	33824216	33826000	chr22	35539144	35540973	95.7	mischka
chr1	43263742	43265917	chr22	40900048	40903415	95	mischka
chr1	43263751	43265629	chr22	35539170	35540961	96.8	mischka
chr1	48124337	48127932	chr22	31082561	31083612	91.9	mischka
chr1	53557986	53560684	chr22	50596027	50598809	92.9	mischka
chr1	55586208	55587466	chr22	16298718	16300178	95.7	mischka
chr1	65174324	65175488	chr22	35040115	35041278	96.1	mischka
chr1	70152018	70173210	chrUn_JAAHUQ010000600v1	3178	8422	96.9	mischka
chr1	76297502	76299236	chr22	22555574	22557333	92.1	mischka
chr1	78973239	78974419	chr22	35040109	35041330	94.3	mischka
chr1	95386982	95388469	chr22	31082188	31083559	91.8	mischka
chr1	95386982	95388504	chr22	32331235	32332642	90.9	mischka
chr1	98727919	98729452	chr22	31082350	31083559	93.3	mischka
chr1	98727919	98729467	chr22	32331426	32332622	92.9	mischka
chr1	98727919	98729790	chr22	52406901	52408350	90.6	mischka
chr1	100216827	100219085	chr22	22555438	22557531	91.4	mischka
chr1	102689495	102690924	chr22	22555585	22556978	92.7	mischka
chr1	103558122	103565689	chr22	40900053	40903401	93.7	mischka
chr1	103558124	103565685	chr9	51302369	51304459	93.7	mischka
chr1	104315617	104317400	chr30	6101623	6103319	94.9	mischka
chr1	104315639	104317404	chr7	10745290	10747046	95.8	mischka
chr1	117833298	117835288	chr22	35539283	35540964	92.7	mischka
chr1	123076981	123078743	chr9	51302369	51304459	95	mischka
chr1	7316185	7317492	chr23	2824606	2825925	93.8	mischka
chr1	16393456	16394865	chr23	21297516	21298984	94.7	mischka
chr1	22415545	22416813	chr23	52275972	52277255	94.7	mischka
chr1	32774141	32775313	chr23	52275972	52277255	93.8	mischka
chr1	33824205	33825983	chr23	46939670	46941451	90.1	mischka
chr1	33824209	33825973	chr23	38711704	38714273	93.4	mischka
chr1	44980247	44982008	chr23	59404	61185	97.2	mischka
chr1	55586218	55587463	chr23	2824667	2825948	96.8	mischka
chr1	55637910	55639335	chr23	21297484	21298984	96.7	mischka
chr1	70432681	70437282	chr23	59519	61197	92.2	mischka
chr1	76297506	76299246	chr23	59396	61189	95.2	mischka
chr1	79774544	79775971	chr23	835763	837177	98.3	mischka
chr1	87241717	87242805	chr23	34902064	34903150	97.5	mischka
chr1	98727919	98729820	chr23	21458647	21460094	93.2	mischka
chr1	100216838	100218892	chr23	59396	61206	95.4	mischka
chr1	101180620	101182453	chr23	20386074	20389157	90.9	mischka
chr1	102687102	102691142	chr23	59386	60886	93.3	mischka
chr1	103556198	103565685	chr23	38711677	38714273	92.4	mischka
chr1	104315536	104317402	chr23	46939659	46941446	91	mischka
chr1	104315615	104317396	chr23	38712072	38714002	95.1	mischka
chr1	113575845	113578091	chr23	30809852	30811356	90.7	mischka
chr1	113802214	113814553	chr23	2361443	2362729	99.6	mischka
chr1	123076974	123078761	chr23	46939676	46941459	90.8	mischka
chr1	123076976	123078750	chr23	38712068	38714280	94.7	mischka
chr1	508	4388	chr24	1019	6264	90.8	mischka
chr1	57147	62949	chr24	295153	351952	93.5	mischka
chr1	156922	161749	chr24	1	6106	91.3	mischka
chr1	5321935	5324308	chr24	22649888	22666567	100	mischka
chr1	7316222	7317488	chr24	45660923	45662169	91.9	mischka
chr1	7316225	7317492	chr24	32101219	32102474	94.4	mischka
chr1	9335719	9337419	chr24	9453721	9456216	93.8	mischka
chr1	25420399	25425431	chr24	2757245	2758371	96.7	mischka
chr1	55586192	55587469	chr24	45660475	45662390	92.2	mischka
chr1	55586221	55587468	chr24	32101219	32102502	96.4	mischka
chr1	66152014	66153032	chr24	2757234	2758369	97.6	mischka
chr1	70138573	70241890	chr24	370391	421938	92.3	mischka
chr1	70153725	70165049	chr24	286638	373410	96.4	mischka
chr1	70169190	70173210	chr24	1080	6269	94.5	mischka
chr1	89997074	89998452	chrUn_JAAHUQ010001225v1	19481	20868	92.7	mischka
chr1	90776826	90778166	chr24	21514112	21515425	91.3	mischka
chr1	57157	58894	chr25	47124	50530	94.1	mischka
chr1	75585	105776	chr25	31948	44510	96	mischka
chr1	137351	141332	chr25	135516	140638	91.6	mischka
chr1	155947	162283	chr25	134026	140636	91	mischka
chr1	7020449	7021632	chr25	9611693	9613559	93.7	mischka
chr1	22415545	22416814	chr25	14330536	14331804	93	mischka
chr1	22415564	22416813	chr25	21871917	21873294	94.7	mischka
chr1	29056088	29063258	chr25	12145138	12146475	98.7	mischka
chr1	32774141	32775314	chr25	14330536	14331804	92.3	mischka
chr1	32774159	32775313	chr25	21871916	21873294	94.2	mischka
chr1	33824200	33825979	chr25	39122236	39124121	95.9	mischka
chr1	33824202	33825979	chr25	4003989	4005989	90.6	mischka
chr1	42101353	42102701	chr25	31346758	31347918	93.8	mischka
chr1	43263738	43265487	chr3	37623466	37625228	94.4	mischka
chr1	43263753	43265487	chr25	36735369	36737110	94.9	mischka
chr1	43263755	43265481	chr25	7906257	7907985	90.8	mischka
chr1	43263756	43265919	chr25	39122366	39124135	96.8	mischka
chr1	44980243	44982010	chr25	14233999	14235793	96.4	mischka
chr1	44980247	44982017	chr38	5513000	5514748	94.9	mischka
chr1	48181725	48183310	chr25	42030311	42031744	93.2	mischka
chr1	49500496	49508532	chr25	5666524	5668675	99.4	mischka
chr1	49549358	49557423	chr25	5666524	5668675	99.4	mischka
chr1	65174318	65175565	chr25	23893287	23894445	92.9	mischka
chr1	66793665	66796330	chr25	42030339	42031745	92.2	mischka
chr1	68668080	68669247	chr25	31346332	31347915	91.3	mischka
chr1	70150021	70178012	chr25	132973	139826	96.4	mischka
chr1	70432808	70434936	chr25	31936495	31938137	93.5	mischka
chr1	76297512	76299246	chr25	210853	212708	91.1	mischka
chr1	76297513	76299245	chr25	31936378	31938137	95.5	mischka
chr1	76297515	76299249	chr31	4832805	4834565	94.8	mischka
chr1	78973256	78974432	chr25	23893304	23894480	91.4	mischka
chr1	84536224	84537290	chr25	43158421	43159681	93.8	mischka
chr1	87125601	87126791	chr25	31346331	31347915	92.4	mischka
chr1	95387002	95388485	chr25	25411311	25412857	93.8	mischka
chr1	100216831	100218865	chr25	14233988	14235792	95.4	mischka
chr1	100216839	100218865	chr25	31935258	31938135	96.3	mischka
chr1	100216841	100218870	chr25	210850	212709	91.5	mischka
chr1	103555814	103565685	chr25	39122205	39124115	91.5	mischka
chr1	103558122	103565691	chr25	7906276	7907995	90	mischka
chr1	103558125	103565699	chr25	4004004	4006001	90.7	mischka
chr1	103558128	103565685	chr25	36735369	36737108	93.1	mischka
chr1	104315616	104317402	chr25	4004003	4005988	92.2	mischka
chr1	104315641	104317400	chr25	36735369	36737111	95.2	mischka
chr1	104315643	104317393	chr25	7906257	7907985	91.2	mischka
chr1	104315644	104317398	chr25	39122366	39124116	97.9	mischka
chr1	106124693	106125767	chr25	9610655	9613558	98.6	mischka
chr1	123076972	123078745	chr25	39122192	39124117	97.5	mischka
chr1	123076983	123078743	chr8	11471022	11476608	96.2	mischka
chr1	123076987	123078739	chr25	7906257	7907985	91.5	mischka
chr1	7316221	7317495	chr7	7550472	7551731	92.2	mischka
chr1	44980245	44981984	chr26	25153097	25155358	95.6	mischka
chr1	55586217	55587462	chr26	4490518	4491795	95.2	mischka
chr1	76297515	76299218	chr26	25153279	25155358	93.8	mischka
chr1	94967408	94970088	chr26	4856251	4857799	94.1	mischka
chr1	100216846	100218840	chr26	25153278	25155358	94.1	mischka
chr1	112075505	112077089	chr26	7454226	7456202	92.5	mischka
chr1	53950	63689	chr27	131921	199412	93.8	mischka
chr1	75582	140813	chr27	131921	210169	91.7	mischka
chr1	159036	161763	chr27	207873	210167	90.3	mischka
chr1	7316224	7317494	chr27	40604041	40605299	90.1	mischka
chr1	16393460	16394869	chr27	40065990	40067421	95.3	mischka
chr1	22415634	22416817	chr27	7624537	7626646	97.8	mischka
chr1	25306161	25307443	chr27	41312088	41315721	98	mischka
chr1	32774231	32775362	chr27	7624538	7626646	97.5	mischka
chr1	33824200	33825967	chr27	8704875	8707195	92.5	mischka
chr1	33824208	33825975	chr33	177855	179646	95.7	mischka
chr1	43263707	43265487	chr27	29657202	29664514	93.2	mischka
chr1	43263736	43265479	chr27	8704878	8707195	93	mischka
chr1	43263743	43265488	chr27	14607025	14608791	94.6	mischka
chr1	43263751	43265485	chr27	8377628	8379389	98.2	mischka
chr1	44980246	44982093	chr27	2927643	2929516	96.2	mischka
chr1	47858978	47860445	chr27	41237769	41239918	91.2	mischka
chr1	47859135	47860445	chr27	41186470	41188345	90.7	mischka
chr1	55586220	55587462	chr27	40604041	40605319	91.8	mischka
chr1	55637869	55639339	chr27	40065947	40067421	99	mischka
chr1	70164631	70173344	chr27	202833	210595	94.5	mischka
chr1	76297515	76299240	chr27	2927645	2929429	96.4	mischka
chr1	81026382	81029182	chr27	40758066	40759387	97.1	mischka
chr1	88155209	88156217	chr27	23624422	23625423	96.2	mischka
chr1	93761489	93770128	chr27	19889536	19891754	99.6	mischka
chr1	95386982	95388487	chr27	8167146	8168506	90.2	mischka
chr1	95386982	95388494	chr27	36905398	36906769	92.7	mischka
chr1	95387053	95388477	chr27	45639962	45643500	97.6	mischka
chr1	98727917	98729802	chr27	3209265	3213237	93	mischka
chr1	98727917	98729790	chr36	21265323	21266769	93.1	mischka
chr1	98727938	98729457	chr27	45640381	45643497	97.4	mischka
chr1	100216828	100218862	chr27	2927626	2929429	96.2	mischka
chr1	103556297	103565688	chr27	14606998	14608791	92	mischka
chr1	103556358	103559861	chr27	8704885	8707195	91.4	mischka
chr1	103558127	103565684	chr27	29662555	29664313	93.1	mischka
chr1	104315615	104317392	chr27	8704890	8707196	93.3	mischka
chr1	104315617	104317397	chr27	8377594	8379389	99.1	mischka
chr1	104315640	104317402	chr27	29662555	29664517	94.7	mischka
chr1	117778412	117779505	chr6	17175004	17176099	95.5	mischka
chr1	117778414	117779505	chr29	6569491	6570594	93.8	mischka
chr1	117778414	117779504	chr34	26586553	26587867	92.1	mischka
chr1	117833282	117835275	chr27	29662669	29664517	91.5	mischka
chr1	117833293	117835065	chr27	8705024	8707196	90.4	mischka
chr1	117833298	117835271	chr27	8377742	8379390	93.6	mischka
chr1	123076965	123078785	chr27	14607015	14608827	93.4	mischka
chr1	123076968	123078743	chr27	29657231	29664314	94.4	mischka
chr1	123076972	123078738	chr27	8704882	8707196	93.5	mischka
chr1	123076979	123078754	chr27	8377591	8381741	98.5	mischka
chr1	52686	140819	chr28	8259	120218	90.2	mischka
chr1	7316195	7317493	chr28	7280854	7282118	91.4	mischka
chr1	27020874	27022119	chr28	7280867	7282130	90.6	mischka
chr1	33824248	33825974	chr28	6604887	6606874	93	mischka
chr1	43263781	43265490	chr28	6604887	6606878	93.9	mischka
chr1	44980247	44982018	chr4	3011467	3013225	96.6	mischka
chr1	55586171	55587465	chr28	14930262	14931576	92.2	mischka
chr1	55586197	55587457	chr28	7280573	7282290	93.2	mischka
chr1	65174359	65175562	chr28	16458377	16459512	97	mischka
chr1	70152018	70183309	chrUn_JAAHUQ010000936v1	155859	177194	93.5	mischka
chr1	71923641	71930469	chr28	150321	158695	92.4	mischka
chr1	76297502	76299270	chr28	6413288	6415075	92.6	mischka
chr1	78973280	78974397	chr28	16458377	16459506	96.3	mischka
chr1	95386981	95388476	chr28	6333545	6335103	92.6	mischka
chr1	98727917	98729459	chr28	6333881	6335103	92.7	mischka
chr1	100216811	100218882	chr28	6413265	6415067	92.4	mischka
chr1	100216836	100218875	chr28	12827019	12828817	96.5	mischka
chr1	102687110	102690926	chr28	6413290	6414730	92.4	mischka
chr1	103558156	103559862	chr28	6604887	6606584	92.6	mischka
chr1	104315669	104317397	chr28	6604887	6606589	94.8	mischka
chr1	123077013	123078737	chr28	6604887	6606583	94.5	mischka
chr1	7316201	7317494	chr29	29547520	29548838	94.6	mischka
chr1	22415541	22416912	chr29	39063113	39064416	91.8	mischka
chr1	22415542	22416871	chr29	9177088	9178357	91	mischka
chr1	27020874	27022133	chr9	59426914	59428287	90.5	mischka
chr1	28495271	28496569	chr29	34756290	34757807	94.9	mischka
chr1	33824214	33826007	chr29	26681198	26683188	95.7	mischka
chr1	43263745	43265485	chr29	26679416	26682719	97	mischka
chr1	44980248	44982038	chr29	5505532	5507699	96.4	mischka
chr1	48126987	48128301	chr29	6569902	6571333	97.1	mischka
chr1	55586215	55587471	chr29	29547521	29548867	96.5	mischka
chr1	70432808	70434935	chr29	5505647	5507559	93.2	mischka
chr1	76297514	76299244	chr29	5505531	5507559	95.6	mischka
chr1	78370232	78371955	chrX	92723577	92725116	94.4	mischka
chr1	94681141	94684366	chr29	22941766	22948263	99.5	mischka
chr1	98727957	98729461	chr29	6569692	6570837	93.7	mischka
chr1	100216847	100218863	chr29	5505532	5507292	95.6	mischka
chr1	102689497	102691103	chr29	5505532	5506962	94.7	mischka
chr1	104315612	104317404	chr29	26679416	26683167	97.5	mischka
chr1	106309961	106311538	chr29	18285408	18286536	97.2	mischka
chr1	117833291	117835285	chr29	26681319	26683175	93	mischka
chr1	123076979	123078745	chr29	26681198	26682721	97.5	mischka
chr1	4251	57850	chr3	127545	161000	92.6	mischka
chr1	30668	85448	chr3	33905	156773	92.6	mischka
chr1	75855	90064	chr3	61230	156025	90.8	mischka
chr1	153064	154804	chr3	31459505	31468399	90.7	mischka
chr1	5320117	5323048	chr3	30227253	30228527	95.5	mischka
chr1	7316183	7317495	chr3	59725025	59726637	92.4	mischka
chr1	7316202	7317494	chr9	59426875	59428175	93.2	mischka
chr1	7316202	7317492	chr3	62795643	62796919	94.4	mischka
chr1	22415102	22416868	chr3	33632854	33641666	92	mischka
chr1	22415103	22416872	chr3	79794768	79796051	92.7	mischka
chr1	22415541	22416816	chr3	39867257	39868547	92	mischka
chr1	27020869	27022127	chr3	33860162	33861419	90.6	mischka
chr1	27020874	27022138	chr3	59725380	59727025	90.7	mischka
chr1	32774137	32775316	chr3	33632861	33635321	91.9	mischka
chr1	33824196	33825975	chr3	76755740	76757546	95.4	mischka
chr1	33824200	33825982	chr3	32252423	32254190	93.5	mischka
chr1	33824210	33825975	chr9	6772249	6774702	93.1	mischka
chr1	33824213	33825977	chr3	41218093	41219838	93.4	mischka
chr1	39885934	39886974	chr3	4228668	4229747	95	mischka
chr1	43263665	43265487	chr3	76755745	76757546	96.6	mischka
chr1	43263721	43265485	chr3	32252411	32254181	94.3	mischka
chr1	43263746	43265491	chr3	41218093	41219840	94.3	mischka
chr1	43264474	43265498	chr3	30050631	30052239	90.5	mischka
chr1	47678155	47679509	chr3	34984699	34986152	95.3	mischka
chr1	49500496	49501703	chr3	37671148	37672421	98.1	mischka
chr1	49549358	49550566	chr3	37671148	37672421	98.1	mischka
chr1	55586211	55587459	chr3	62795434	62796938	96.3	mischka
chr1	55586213	55587461	chr3	59725336	59726655	95.4	mischka
chr1	55586215	55587460	chr3	33860161	33861418	94.1	mischka
chr1	70138588	70141702	chr3	31459505	31470369	93.1	mischka
chr1	70156091	70163107	chrUn_MU018703v1	9751	28186	90.6	mischka
chr1	70158374	70161985	chr3	7407	9269	92.8	mischka
chr1	70161216	70169190	chr3	31466496	31475274	93.2	mischka
chr1	70356031	70357868	chr3	9817720	9819469	90.1	mischka
chr1	81974901	81977391	chr3	34984259	34986152	93.2	mischka
chr1	88154631	88156168	chr3	7622552	7624045	95.2	mischka
chr1	95386982	95388483	chr3	3817859	3819227	91.4	mischka
chr1	98727916	98729451	chr3	10086278	10087545	93.3	mischka
chr1	98727919	98729473	chr3	36328644	36334294	92.6	mischka
chr1	103190685	103192948	chr3	17362915	17364369	98.6	mischka
chr1	103556299	103565685	chr3	76755739	76757544	94	mischka
chr1	103556354	103565685	chr3	37623467	37625226	92.9	mischka
chr1	103556356	103565711	chr3	67412648	67414419	91.1	mischka
chr1	103558123	103565685	chr3	41218095	41219834	93.5	mischka
chr1	104315551	104317428	chr3	37623469	37625265	94.9	mischka
chr1	104315607	104317398	chr3	67412647	67414394	94	mischka
chr1	104315607	104317399	chr4	11467565	11469533	96.5	mischka
chr1	104315615	104317397	chr3	32252438	32254181	95.1	mischka
chr1	104315615	104317399	chrX	84339600	84341372	95.1	mischka
chr1	104316355	104317398	chr3	30050614	30051995	90	mischka
chr1	112075888	112077204	chr3	38519288	38528134	92.1	mischka
chr1	117778394	117779505	chr3	3817834	3818950	93.1	mischka
chr1	117833280	117835267	chr3	67412760	67414390	90.7	mischka
chr1	117833296	117835063	chr3	41218223	41219827	91.4	mischka
chr1	117833298	117835274	chr3	32252572	32254185	91.3	mischka
chr1	123076941	123078744	chr3	32252386	32254182	94.8	mischka
chr1	123076965	123078743	chr33	177847	179644	96.9	mischka
chr1	123076967	123078737	chr3	76755748	76757538	96.7	mischka
chr1	123076983	123078742	chr3	41218098	41219833	94.6	mischka
chr1	567	22036	chr30	66665	155332	92.2	mischka
chr1	137351	161771	chrUn_MU018761v1	56494	73158	94.3	mischka
chr1	22415097	22416868	chr30	1360249	1361541	92.7	mischka
chr1	22415543	22416872	chr30	2818845	2820127	92.6	mischka
chr1	32774137	32775396	chr30	25115448	25116774	91.4	mischka
chr1	32774139	32775368	chr30	2818845	2820128	91.5	mischka
chr1	33042997	33050401	chr30	18057581	18059379	93.3	mischka
chr1	33824218	33825974	chr32	26458066	26459851	94.2	mischka
chr1	40973572	40975000	chr30	8662263	8663668	96.9	mischka
chr1	43263751	43265486	chr9	51302391	51304460	94.6	mischka
chr1	44980247	44982016	chr30	16441009	16442884	97.3	mischka
chr1	44980248	44981973	chr30	28945243	28947012	94.2	mischka
chr1	65174336	65175565	chr30	24435972	24437138	93.7	mischka
chr1	70138324	70141960	chr30	154400	159926	92.6	mischka
chr1	70142316	70173341	chr30	53953	70790	96.7	mischka
chr1	70156110	70163033	chr30	149843	155332	90.6	mischka
chr1	70160103	70163108	chr30	6368	9580	91.5	mischka
chr1	70432681	70434900	chr30	28945381	28947012	90.6	mischka
chr1	76297502	76299207	chr30	28945230	28947012	92.7	mischka
chr1	76297506	76299257	chr30	16441001	16442891	95.3	mischka
chr1	78973257	78974397	chr30	24435972	24437107	93.2	mischka
chr1	95386982	95388496	chr6	17175011	17177242	93.9	mischka
chr1	98727918	98729813	chr30	31207204	31208432	93.2	mischka
chr1	100216823	100218829	chr30	28945219	28947012	92.5	mischka
chr1	100216824	100218871	chr30	16440987	16442793	95.8	mischka
chr1	102687116	102691127	chr30	16441005	16442461	94.7	mischka
chr1	103558126	103565737	chr30	6101624	6103371	91.6	mischka
chr1	108929768	108930985	chr30	4975901	4976927	96.9	mischka
chr1	117778418	117779504	chr30	19747475	19748771	92.3	mischka
chr1	123076982	123078743	chrX	32343598	32349742	97	mischka
chr1	52523	55253	chr31	123670	152457	91.2	mischka
chr1	85448	95834	chr31	424	9684	91.7	mischka
chr1	33823970	33825974	chr31	21801042	21802929	92.9	mischka
chr1	39738790	39740630	chr31	497437	499185	92.6	mischka
chr1	43263738	43265485	chr31	25609296	25611456	93.2	mischka
chr1	43263742	43265488	chr31	21801141	21802931	94.6	mischka
chr1	43263748	43265630	chr31	14192459	14194256	94	mischka
chr1	44980246	44982017	chr31	4832803	4834567	96.4	mischka
chr1	48126988	48128306	chr31	16832865	16834182	95.1	mischka
chr1	70138578	70139965	chrUn_JAAHUQ010001542v1	75883	78137	92.3	mischka
chr1	70139134	70243964	chr31	346034	406710	92.5	mischka
chr1	70152010	70173069	chr31	159729	168096	95.4	mischka
chr1	70153647	70163037	chr31	161828	183766	95.6	mischka
chr1	76297509	76299245	chr31	11019015	11020788	93.8	mischka
chr1	76842091	76845462	chr31	37915483	37918540	91.9	mischka
chr1	87241748	87242809	chr31	4296087	4297153	95.7	mischka
chr1	95386976	95388483	chr31	16832460	16833807	92.2	mischka
chr1	97202860	97204408	chr31	18471100	18472624	96.2	mischka
chr1	98727917	98729468	chrX	53154283	53155479	92	mischka
chr1	100064995	100074906	chr31	399155	408262	90.9	mischka
chr1	100216794	100218874	chr31	4832754	4834568	94	mischka
chr1	100216840	100219196	chr31	11019014	11020948	90.7	mischka
chr1	102687118	102691142	chrX	57615700	57617158	92.3	mischka
chr1	103558122	103559843	chr31	25609305	25611433	93.2	mischka
chr1	104315600	104317398	chr31	21801132	21802929	94.4	mischka
chr1	117833276	117835062	chr31	25609412	25611448	90.9	mischka
chr1	123076960	123078738	chr31	25609283	25611451	93.9	mischka
chr1	123076968	123078751	chr31	21801091	21803113	95.2	mischka
chr1	123546492	123555174	chr31	404219	408264	90	mischka
chr1	508	57907	chr32	933432	1007646	96	mischka
chr1	75582	85448	chr32	1003047	1006518	92.8	mischka
chr1	87784	141097	chr32	1003047	1041241	90.1	mischka
chr1	133432	162050	chr32	913292	1041241	96.5	mischka
chr1	22415539	22416872	chr32	7731344	7732627	94.7	mischka
chr1	22415541	22416877	chr32	27163802	27165086	92.8	mischka
chr1	32774123	32775315	chr32	27163788	27165074	92.2	mischka
chr1	32774130	32775377	chr32	7731339	7732637	93.4	mischka
chr1	33824200	33825973	chr32	1952761	1954979	93.1	mischka
chr1	33824210	33825992	chr32	21984775	21986538	93.5	mischka
chr1	43263731	43265484	chr32	11873984	11875740	94.1	mischka
chr1	43263736	43265629	chr32	1952764	1954994	93.8	mischka
chr1	43263747	43265475	chr32	21984779	21986504	95.1	mischka
chr1	43263751	43265921	chr32	26458066	26459872	94.3	mischka
chr1	44980248	44981700	chr32	12489403	12490837	94.9	mischka
chr1	44980260	44982005	chr32	31234344	31236303	95.1	mischka
chr1	47678155	47679505	chr32	20001570	20002914	91.5	mischka
chr1	47792184	47795243	chr32	1997971	1999316	94.3	mischka
chr1	59660599	59661742	chr32	40050069	40051185	91.1	mischka
chr1	69210376	69213477	chr32	24519791	24521375	91.1	mischka
chr1	70138578	70178012	chr32	928005	967612	95.3	mischka
chr1	70152013	70169343	chr32	913276	933644	94.5	mischka
chr1	70156091	70173070	chr32	968454	1040963	95.9	mischka
chr1	70161217	70178015	chr32	907753	981210	97.5	mischka
chr1	70432681	70434622	chr32	12489516	12490837	92	mischka
chr1	70433316	70434930	chr32	31234455	31236303	92	mischka
chr1	76297514	76298937	chr32	12489402	12490836	94.2	mischka
chr1	76297527	76299239	chr32	31234344	31236303	94.1	mischka
chr1	87241711	87242790	chr32	39044506	39045653	97	mischka
chr1	88154630	88156994	chr32	24519813	24521720	99	mischka
chr1	95386982	95388498	chr32	29991569	29993203	93.8	mischka
chr1	98727917	98729788	chrX	67696520	67697717	92.3	mischka
chr1	100216847	100218347	chr32	12489403	12490837	94.5	mischka
chr1	100216859	100218860	chr32	31234344	31236302	94.4	mischka
chr1	101441067	101442744	chr32	40198478	40201937	94.4	mischka
chr1	102689509	102691130	chr32	31234344	31235779	93	mischka
chr1	103556302	103565685	chr32	1952765	1954979	93.3	mischka
chr1	103556356	103559854	chr32	21984773	21986501	93.6	mischka
chr1	103556358	103565684	chr32	11873996	11875740	92.9	mischka
chr1	103558126	103559861	chr32	26458066	26459844	93.2	mischka
chr1	104315607	104317403	chr32	11873993	11875746	94.7	mischka
chr1	104315609	104317397	chr32	1952770	1954979	94.6	mischka
chr1	104315614	104317406	chr32	26458041	26459859	94.8	mischka
chr1	117778407	117779505	chr32	29991557	29992707	93.8	mischka
chr1	117833286	117835063	chr32	11874119	11875734	90.8	mischka
chr1	117833292	117835058	chr32	21984918	21986502	91.6	mischka
chr1	123076967	123078773	chr32	1952763	1955244	93.1	mischka
chr1	123076968	123078741	chr32	11873989	11875739	94.4	mischka
chr1	123076975	123078733	chr32	21984775	21986504	95.1	mischka
chr1	57147	90064	chr33	95593	108078	95.7	mischka
chr1	93254	106946	chrUn_JAAHUQ010002376v1	14853	19369	96.1	mischka
chr1	7315920	7317494	chr33	8803291	8804746	90.3	mischka
chr1	27020864	27022127	chr33	8803389	8804765	90.2	mischka
chr1	33048136	33049600	chr33	23997465	23999422	93.3	mischka
chr1	33824202	33825974	chr33	25011600	25019345	95.5	mischka
chr1	33824218	33825952	chr33	6333973	6335720	96.4	mischka
chr1	33824723	33825991	chr33	186617	187912	92.2	mischka
chr1	43263738	43265484	chr33	9921231	9922829	92	mischka
chr1	43263745	43265464	chr33	6333939	6335720	97	mischka
chr1	43263746	43265487	chr33	177860	179646	96.9	mischka
chr1	43263754	43265486	chr33	25016215	25019345	97	mischka
chr1	43264249	43265487	chr33	186617	187896	93.6	mischka
chr1	70237142	70238187	chr33	32096989	32098463	91.3	mischka
chr1	103555832	103559846	chr33	6333571	6335720	92.7	mischka
chr1	103555862	103565685	chr33	177766	179644	92.8	mischka
chr1	103558129	103564574	chr33	25016215	25018005	94.4	mischka
chr1	103558627	103565685	chr33	186617	187894	91.7	mischka
chr1	104315556	104317401	chr33	177780	179648	96	mischka
chr1	104315607	104317396	chr33	9921233	9922829	91.9	mischka
chr1	104315617	104317376	chr33	6333944	6335720	97.9	mischka
chr1	104315642	104317398	chr33	25016215	25019345	97.6	mischka
chr1	104316148	104317401	chr33	186617	187898	94.5	mischka
chr1	112054615	112057500	chr33	30433405	30435836	91.1	mischka
chr1	117833284	117835050	chr33	6334080	6335721	93.1	mischka
chr1	117833648	117835267	chr33	186606	187891	90.1	mischka
chr1	123076924	123078743	chr33	25011547	25018008	96.9	mischka
chr1	123076951	123078740	chr33	9921212	9922827	91.6	mischka
chr1	123076978	123078722	chr33	6333940	6335720	97.5	mischka
chr1	123077493	123078743	chr33	186617	187894	94.2	mischka
chr1	2002	22242	chr34	216270	256524	91.4	mischka
chr1	32619	165413	chr34	152384	220904	91.5	mischka
chr1	138122	165416	chr34	215424	250481	92.9	mischka
chr1	6681597	6682934	chr34	4605768	4607049	93.5	mischka
chr1	7316203	7317491	chr34	15147810	15149066	92.2	mischka
chr1	22415102	22416800	chr34	17497728	17499096	93	mischka
chr1	22415670	22416817	chr34	31020809	31022277	93.6	mischka
chr1	27020864	27022132	chr34	15147805	15149093	90.8	mischka
chr1	32774130	32775295	chr34	17497728	17499091	92.9	mischka
chr1	32774135	32775362	chr34	31021022	31022277	91.1	mischka
chr1	33824207	33825967	chr34	1427626	1429402	97.1	mischka
chr1	43263740	43265479	chr34	1427626	1429402	98	mischka
chr1	43263740	43265498	chr34	31716263	31719643	97	mischka
chr1	44980246	44982015	chr34	35594726	35596670	97.8	mischka
chr1	55586211	55587478	chr34	15147805	15149105	93.5	mischka
chr1	70432142	70434939	chr34	35594801	35596669	92.4	mischka
chr1	70433317	70434932	chr34	6928443	6930084	92.1	mischka
chr1	76297511	76299249	chr34	6928314	6930092	93.6	mischka
chr1	76297515	76299253	chr34	35594728	35596674	96	mischka
chr1	98727917	98729463	chr34	26586712	26588146	93.3	mischka
chr1	100025845	100035695	chr34	12652962	12660033	91.5	mischka
chr1	100216811	100218871	chr34	6928282	6930092	93.3	mischka
chr1	100216831	100218873	chr34	35594530	35596672	95.9	mischka
chr1	102687116	102691142	chr34	6928313	6929782	92.9	mischka
chr1	103556319	103559861	chr34	1427621	1429402	95.1	mischka
chr1	104315605	104317434	chr34	31716261	31719667	96.6	mischka
chr1	117833293	117835267	chr34	31717728	31719352	93.5	mischka
chr1	117833300	117835063	chr34	1427791	1429401	94	mischka
chr1	123076970	123078737	chr34	1427624	1429402	98.6	mischka
chr1	123076975	123078742	chr34	31717593	31719354	97.7	mischka
chr1	0	162131	chr35	1018079	1340344	92.9	mischka
chr1	508	19009	chr35	347523	371339	91.6	mischka
chr1	508	5747	chr35	382988	387987	91.2	mischka
chr1	567	26028	chr35	308834	351410	94.2	mischka
chr1	619	23179	chr35	988136	1089666	97.9	mischka
chr1	2002	55763	chr35	971824	994540	91.6	mischka
chr1	18109	26028	chrUn_JAAHUQ010002672v1	19045	25911	90.8	mischka
chr1	31175	172643	chr35	858982	1049860	91.4	mischka
chr1	32683	58893	chr35	1298753	1343073	94.3	mischka
chr1	74231	159029	chr35	944185	1064977	90.6	mischka
chr1	132411	140572	chr35	307855	335257	92.1	mischka
chr1	133432	155949	chr35	347592	375684	91.4	mischka
chr1	133432	141332	chrUn_JAAHUQ010002006v1	37772	42948	92.9	mischka
chr1	134182	172643	chr35	306096	357407	94.5	mischka
chr1	158426	165414	chr35	1042880	1134264	97.3	mischka
chr1	33824222	33825967	chr35	27907848	27909759	96.3	mischka
chr1	43263755	43265491	chr35	27907848	27910986	97	mischka
chr1	70138578	70140088	chrUn_MU018859v1	31283	33322	91.7	mischka
chr1	70138660	70169363	chr35	1037970	1117425	97.3	mischka
chr1	70138660	70171576	chr35	1112290	1196858	96.3	mischka
chr1	70152018	70172673	chr35	1018899	1186516	98.1	mischka
chr1	70152087	70178012	chr35	308834	387271	97.2	mischka
chr1	70152141	70154119	chr35	988136	991305	94.8	mischka
chr1	70152162	70178012	chr35	995570	1067082	96.9	mischka
chr1	70156089	70178012	chr35	966477	999659	94.8	mischka
chr1	103558132	103565690	chr35	27907850	27910985	94.7	mischka
chr1	104315643	104317398	chr35	27907848	27910981	97.8	mischka
chr1	117833282	117835063	chr7	37413493	37415118	93.2	mischka
chr1	123076989	123078743	chr35	27907850	27910980	97.4	mischka
chr1	22415105	22416878	chr36	19512725	19514057	94.2	mischka
chr1	22415538	22416816	chr36	8631292	8632620	90	mischka
chr1	32774079	32775307	chr36	8631276	8632558	90	mischka
chr1	32774135	32775368	chr36	19512727	19514052	93.8	mischka
chr1	42101281	42102724	chr36	3406740	3407988	92.3	mischka
chr1	44980246	44981919	chr36	12055035	12057828	97.4	mischka
chr1	53559486	53560670	chr36	18862653	18864232	91.2	mischka
chr1	68668083	68669284	chr36	3406787	3407986	91.1	mischka
chr1	69212082	69213477	chr36	21308393	21312025	93.7	mischka
chr1	70432681	70434791	chr36	12055151	12057832	93	mischka
chr1	71923289	71928689	chr36	21298298	21303557	93.4	mischka
chr1	76297474	76299109	chr36	12054994	12057834	94.5	mischka
chr1	87125606	87126818	chr36	3406788	3407983	92.7	mischka
chr1	88154675	88156994	chr36	21308393	21312370	98.5	mischka
chr1	100216832	100218519	chr36	12055022	12057835	95.7	mischka
chr1	102687109	102690926	chr36	12055025	12056467	94.2	mischka
chr1	53950	162280	chr37	3188	51028	93.9	mischka
chr1	33824202	33825745	chr37	22657992	22659526	94.7	mischka
chr1	33824206	33825973	chr37	16598765	16600522	90.2	mischka
chr1	43263736	43265269	chr37	22657994	22659526	95.1	mischka
chr1	43263739	43265485	chr37	16598765	16600522	90.6	mischka
chr1	44980248	44982011	chr37	30732000	30733753	92.4	mischka
chr1	76297514	76299245	chr37	30731999	30733753	90.6	mischka
chr1	100216829	100218877	chr37	30731982	30733763	90.6	mischka
chr1	102687113	102690923	chr37	30731992	30733450	90.6	mischka
chr1	103556358	103559648	chr37	22658001	22659526	93.7	mischka
chr1	104315552	104317397	chr37	16598768	16600522	91.6	mischka
chr1	104315607	104317169	chr37	22657998	22659526	95.3	mischka
chr1	105442255	105443322	chr37	12051190	12052282	90.3	mischka
chr1	117833282	117834854	chr37	22658124	22659526	91.5	mischka
chr1	123076957	123078746	chr37	16598751	16600525	90.7	mischka
chr1	123076967	123078515	chr37	22657992	22659526	95.3	mischka
chr1	688	5787	chr38	138036	149951	91.8	mischka
chr1	835	21247	chr38	560411	566961	93	mischka
chr1	31496	165414	chr38	34983	152065	91.8	mischka
chr1	52707	103668	chr38	1212	70748	95.4	mischka
chr1	61255	154036	chr38	524087	566961	92.1	mischka
chr1	103939	105804	chr38	33122	36152	91	mischka
chr1	7316202	7317495	chr38	21698787	21700087	92.9	mischka
chr1	22415102	22416872	chr38	10563468	10564783	90.5	mischka
chr1	27020874	27022125	chr38	21698793	21700680	90.5	mischka
chr1	32774135	32775363	chr38	10563473	10564779	90.6	mischka
chr1	44980275	44982015	chr38	7867306	7869042	95.2	mischka
chr1	47678155	47679308	chr38	16030835	16033483	95.4	mischka
chr1	55586209	55587459	chr38	21698781	21700680	94	mischka
chr1	65174344	65175562	chr38	10622619	10623782	96.7	mischka
chr1	70141089	70143971	chr38	24788638	24790938	90.8	mischka
chr1	70153642	70162252	chr38	560411	566961	92.8	mischka
chr1	70169313	70173850	chr38	138036	149190	93.7	mischka
chr1	70432142	70434937	chr38	1044021	1045708	91.2	mischka
chr1	70432681	70434943	chr7	17458461	17460119	93.9	mischka
chr1	72815235	72816925	chr38	19227314	19229072	93.5	mischka
chr1	76297485	76299262	chr38	5512967	5514759	93	mischka
chr1	76297502	76299257	chr38	1043936	1045719	93.2	mischka
chr1	76297514	76299270	chr38	4679018	4681436	93	mischka
chr1	76297542	76299249	chr38	7867306	7869042	93.2	mischka
chr1	78973265	78974426	chr38	10622619	10623813	95	mischka
chr1	81974901	81977193	chr38	16030400	16033483	93.8	mischka
chr1	100216811	100219120	chr38	5512967	5514833	91.9	mischka
chr1	100216813	100219144	chr38	1043918	1046731	91.4	mischka
chr1	100216847	100218897	chr38	4679019	4681441	93.7	mischka
chr1	100216874	100218875	chr38	7867306	7869997	94.1	mischka
chr1	102689524	102691142	chr38	7867306	7868748	92.3	mischka
chr1	106310442	106311555	chr38	15652640	15653904	97	mischka
chr1	508	5761	chr4	232449	240984	90.2	mischka
chr1	130004	137787	chr4	222733	237533	92.6	mischka
chr1	137351	152050	chr4	233458	246239	94.8	mischka
chr1	325599	331125	chr4	75974872	76041691	99.1	mischka
chr1	5321752	5324316	chr4	48847040	48850428	94.3	mischka
chr1	5321752	5323050	chr4	62793333	62794629	98	mischka
chr1	22415094	22416868	chr4	63168505	63169791	92	mischka
chr1	22415102	22416873	chr4	67360043	67361355	93.3	mischka
chr1	22415540	22416872	chr4	9136293	9137569	94.2	mischka
chr1	25306139	25307648	chr4	36564852	36566469	96.6	mischka
chr1	28495281	28496607	chr4	75538195	75540425	93.1	mischka
chr1	32774124	32775362	chr4	67360037	67361326	91.8	mischka
chr1	32774132	32775314	chr4	9136289	9137561	93.6	mischka
chr1	33824206	33825975	chr4	11467564	11469533	95.2	mischka
chr1	33824214	33825974	chr4	1839230	1841202	95.1	mischka
chr1	42101326	42102750	chr4	64597165	64598436	91.7	mischka
chr1	42101344	42102717	chr4	11504943	11506146	94.2	mischka
chr1	43263739	43265929	chr4	11467564	11469571	95.5	mischka
chr1	44980246	44982020	chr4	78702593	78704365	93.3	mischka
chr1	44980251	44981999	chr4	38678391	38681683	96.4	mischka
chr1	44980254	44982014	chr4	2640514	2642268	96.9	mischka
chr1	68668098	68669260	chr4	11504968	11506137	92.2	mischka
chr1	70152018	70173066	chrUn_JAAHUQ010001637v1	38436	45859	95.7	mischka
chr1	70432681	70434923	chr4	38678502	38681579	92.2	mischka
chr1	76297274	76299236	chr4	68625675	68627626	93.4	mischka
chr1	76297513	76299246	chr5	36311087	36313231	93.5	mischka
chr1	76297515	76299250	chr4	78702595	78704361	93.1	mischka
chr1	76297518	76299232	chr4	38678391	38681579	95.5	mischka
chr1	76297521	76299257	chr4	2640514	2642277	94.6	mischka
chr1	87125606	87126806	chr4	64597181	64598393	93.9	mischka
chr1	87125612	87127112	chr4	11504943	11506178	93.4	mischka
chr1	95386980	95388482	chr4	68566239	68567688	92.3	mischka
chr1	95386982	95388485	chr4	19768144	19769592	92.5	mischka
chr1	95386982	95388503	chr4	22112485	22113599	90.8	mischka
chr1	98727919	98729463	chr4	50058164	50059392	92.7	mischka
chr1	100216808	100218856	chr4	38676878	38681684	94.7	mischka
chr1	100216821	100218871	chr4	78702571	78704360	93.2	mischka
chr1	100216826	100218875	chr4	3011439	3013226	94.9	mischka
chr1	100216846	100218858	chr4	68625845	68627626	97.3	mischka
chr1	100216853	100218877	chr4	2640514	2642275	95.1	mischka
chr1	102689500	102691143	chr4	38678391	38679855	93.5	mischka
chr1	102689504	102691105	chr4	2640515	2641938	94.7	mischka
chr1	103556353	103565700	chr4	1839221	1841216	93.2	mischka
chr1	104315617	104317398	chr4	1839233	1841202	96.5	mischka
chr1	108092632	108094067	chr4	50666258	50667337	95.8	mischka
chr1	117778241	117779505	chr4	68450872	68452012	91.2	mischka
chr1	117778417	117779503	chr4	19768142	19769253	90.8	mischka
chr1	117833281	117835066	chr4	11467882	11469527	91.7	mischka
chr1	117833289	117835063	chr4	1839577	1841194	92.9	mischka
chr1	118763884	118767762	chr4	82485590	82486669	99.2	mischka
chr1	123076963	123078747	chr4	11467555	11469535	96	mischka
chr1	123076979	123078743	chr5	24150804	24152554	96.6	mischka
chr1	61798	103661	chr5	30161392	30226550	98.7	mischka
chr1	7316193	7317495	chr5	50890096	50891365	92.4	mischka
chr1	24232962	24234649	chr5	64032273	64033842	90.1	mischka
chr1	27020865	27022152	chr5	50890102	50891607	90.3	mischka
chr1	33824208	33826003	chr5	29196914	29198692	93.4	mischka
chr1	33824209	33825974	chr5	70352897	70354673	96.9	mischka
chr1	33824213	33825974	chr5	88345480	88347280	90.9	mischka
chr1	33824214	33825977	chr5	24150804	24156280	95.8	mischka
chr1	36824239	36826022	chr5	46275614	46277293	93.6	mischka
chr1	39738896	39740629	chr5	55797486	55799341	93.3	mischka
chr1	43263605	43265495	chr5	24149551	24156457	95.1	mischka
chr1	43263711	43265487	chr5	29196874	29198664	94.8	mischka
chr1	43263725	43265954	chr5	70352880	70355096	95.8	mischka
chr1	43371346	43373009	chr5	43288823	43290712	96.4	mischka
chr1	48181764	48183376	chr5	46275614	46277721	93	mischka
chr1	55586182	55587477	chr5	50890072	50891399	94.4	mischka
chr1	66794803	66796187	chr5	46275614	46277716	91.4	mischka
chr1	79040594	79041952	chr5	62794264	62799622	98.4	mischka
chr1	95386974	95388471	chr5	65161467	65163000	91.6	mischka
chr1	95386996	95388477	chr5	75549713	75551053	93.2	mischka
chr1	98727917	98729785	chr5	75549862	75551089	93.5	mischka
chr1	100216837	100219083	chr5	36311079	36313273	92.9	mischka
chr1	103555787	103565685	chr5	29196249	29198662	90.8	mischka
chr1	103556353	103565684	chr5	70352893	70354671	94.9	mischka
chr1	104315609	104317400	chr5	29196915	29198665	95.7	mischka
chr1	104315669	104317403	chr5	70352882	70354678	98.1	mischka
chr1	117406332	117408470	chr5	18784287	18786357	93.3	mischka
chr1	117778248	117779504	chr5	62656197	62657317	93.8	mischka
chr1	117778417	117779504	chr5	65161473	65162748	90.9	mischka
chr1	117778437	117779505	chr5	75549717	75550806	92.6	mischka
chr1	117833290	117835267	chr7	10745396	10747036	92.6	mischka
chr1	117833295	117835066	chr5	24150914	24152550	92.5	mischka
chr1	123076970	123078743	chr5	29196911	29198662	95.4	mischka
chr1	123076978	123078741	chr5	88345480	88347277	92	mischka
chr1	123077013	123078743	chr5	70352882	70354672	97.9	mischka
chr1	637	106914	chr6	27375	90856	90.7	mischka
chr1	19813	22052	chr6	41049033	41051023	90.6	mischka
chr1	52686	63693	chr6	6147	21861	91.8	mischka
chr1	55634	85458	chr6	9099	14208	91.7	mischka
chr1	56147	58995	chr6	148315	149987	91.2	mischka
chr1	74151	161769	chr6	5982	64445	92.4	mischka
chr1	75739	105832	chr6	96774	121385	92	mischka
chr1	93254	106942	chr6	133063	137123	96.2	mischka
chr1	153020	154819	chr6	41049033	41051023	91.4	mischka
chr1	5321740	5322905	chr6	63381349	63382766	90.2	mischka
chr1	6863085	6864096	chr6	63617490	63618568	93.9	mischka
chr1	21367291	21371846	chr6	40953231	40963973	94.7	mischka
chr1	22415552	22416899	chr6	46781363	46782770	92.7	mischka
chr1	32774134	32775362	chrX	70223819	70227287	94.5	mischka
chr1	32774146	32775316	chr6	46781361	46782486	92.7	mischka
chr1	33824205	33825971	chr6	62631204	62633323	94.4	mischka
chr1	33824220	33825973	chr6	63008613	63011764	97.1	mischka
chr1	43263743	43265482	chr6	62631209	62633322	95.1	mischka
chr1	43263753	43265485	chr6	63008613	63011764	98.2	mischka
chr1	44980217	44982017	chr6	56269940	56273254	96.1	mischka
chr1	48126987	48128339	chr6	7008611	7009921	95.8	mischka
chr1	48984148	48985261	chr6	12579819	12581722	91.8	mischka
chr1	70118127	70143971	chr6	174340	188510	91.9	mischka
chr1	70152018	70183308	chr6	49382	71729	93.3	mischka
chr1	70161216	70165042	chr6	183538	186474	92.3	mischka
chr1	70161216	70165118	chr6	41049089	41053819	95.5	mischka
chr1	70169262	70178024	chr6	27375	46911	95.4	mischka
chr1	76297502	76299264	chr6	56269949	56273262	94.8	mischka
chr1	84536219	84537292	chr6	50137692	50138738	93.3	mischka
chr1	87241749	87242794	chr6	40847515	40848567	97	mischka
chr1	98727917	98729824	chr6	17175173	17177479	92.5	mischka
chr1	98727917	98729807	chr6	61893883	61899916	92.5	mischka
chr1	100216947	100218881	chr6	56270910	56273257	94.2	mischka
chr1	102689581	102691215	chr6	56270894	56272358	90.7	mischka
chr1	103556283	103564574	chr6	62628963	62633322	93.2	mischka
chr1	103558128	103564574	chr6	63008613	63011761	95.7	mischka
chr1	104315641	104317397	chr6	63008613	63011764	99.6	mischka
chr1	104315642	104317394	chr6	62631220	62633322	95.6	mischka
chr1	106310305	106311563	chr6	50756769	50759052	95.3	mischka
chr1	117778413	117779505	chr6	7008191	7009286	91.8	mischka
chr1	3	20521	chr7	938	26167	91.1	mischka
chr1	61887	97743	chr7	120102	122946	99	mischka
chr1	104741	105804	chr7	120111	122348	90.8	mischka
chr1	133432	153518	chr7	1743	36202	91.8	mischka
chr1	155950	172647	chr7	245	11570	91.8	mischka
chr1	7316222	7317495	chr7	75557890	75559137	92.5	mischka
chr1	9335661	9337419	chr7	68528534	68531481	94.6	mischka
chr1	22415541	22416805	chr7	26010455	26011725	94.2	mischka
chr1	22415541	22416891	chr7	34290286	34292417	93.5	mischka
chr1	22415651	22416871	chr7	71844938	71846317	92.5	mischka
chr1	24230977	24244241	chr7	78484418	78502632	91.3	mischka
chr1	25420399	25425930	chr7	34043605	34046846	97.3	mischka
chr1	27020860	27022132	chr7	79069728	79071020	90.8	mischka
chr1	27020874	27022129	chr7	75557893	75559157	90.8	mischka
chr1	32774076	32775316	chr7	34290210	34291564	93	mischka
chr1	32774130	32775305	chr7	26009930	26011725	93.7	mischka
chr1	32774256	32775362	chr7	71844947	71846313	92.7	mischka
chr1	33823975	33825975	chr7	68438121	68440313	93.8	mischka
chr1	33824201	33825976	chr7	71095186	71097760	95.1	mischka
chr1	33824202	33825975	chr7	40136027	40137808	96.2	mischka
chr1	33824205	33825975	chrX	32343586	32349744	95.9	mischka
chr1	33824220	33825972	chr7	37413380	37415124	96.4	mischka
chr1	42101337	42102697	chr7	9846098	9847848	93.7	mischka
chr1	43263638	43265917	chr7	40136017	40137824	96.9	mischka
chr1	43263667	43265487	chr7	10745276	10747041	96.1	mischka
chr1	43263732	43265487	chr7	68438157	68440313	95.3	mischka
chr1	43263744	43265486	chr7	71096003	71097758	96.1	mischka
chr1	43263753	43265484	chr7	37413380	37415124	97.3	mischka
chr1	44980244	44982014	chr7	17458343	17460115	99	mischka
chr1	44980245	44982021	chr7	72355038	72356811	95.5	mischka
chr1	44980248	44981976	chr7	66823888	66829503	95.7	mischka
chr1	44980249	44982022	chr7	65445593	65448047	95.8	mischka
chr1	47678155	47679528	chr7	53102075	53103813	97.3	mischka
chr1	55586164	55587446	chr7	75479163	75489811	96.1	mischka
chr1	55586207	55587468	chr7	79069728	79071022	95.7	mischka
chr1	55586211	55587461	chr7	75557826	75559155	95	mischka
chr1	55586217	55587464	chr7	7550472	7551752	94.1	mischka
chr1	66151842	66153041	chr7	34043192	34046840	96	mischka
chr1	66367377	66370839	chr7	38611503	38613438	98.1	mischka
chr1	68668082	68669246	chr7	9846101	9847848	91.8	mischka
chr1	70152016	70161981	chr7	5372	26275	96	mischka
chr1	70432681	70439134	chr7	72355155	72356857	91.3	mischka
chr1	70433317	70434913	chr7	66824016	66829513	91.9	mischka
chr1	76297496	76299210	chr7	66823602	66829503	94.2	mischka
chr1	76297503	76299242	chr7	65445438	65448040	93.8	mischka
chr1	76297511	76299268	chr7	17458343	17460135	96.4	mischka
chr1	76297515	76299248	chrX	109174580	109176363	94.5	mischka
chr1	81975615	81977395	chr7	53101650	53103412	96.1	mischka
chr1	82220557	82228666	chr7	35385163	35392090	96.2	mischka
chr1	84536293	84537787	chr7	4712565	4713658	95.5	mischka
chr1	87125606	87126795	chr7	9846103	9847853	93.7	mischka
chr1	95386982	95388479	chr7	39585092	39588715	92.5	mischka
chr1	95387502	95388521	chr7	22943918	22945516	90.8	mischka
chr1	98728309	98729469	chr7	22944367	22945467	92.2	mischka
chr1	100216827	100218873	chr7	17458327	17460118	96.7	mischka
chr1	100216832	100218832	chr7	66823606	66829503	94.3	mischka
chr1	100216846	100218874	chr7	72355040	72356808	94.2	mischka
chr1	100216848	100218864	chr7	65445593	65448040	94.1	mischka
chr1	100878990	100880018	chr7	48855845	48857091	95.7	mischka
chr1	100878993	100880016	chr7	38845002	38846057	98.4	mischka
chr1	101441067	101442740	chr7	81019496	81029083	94.5	mischka
chr1	102689496	102690918	chr7	72355040	72356462	93.5	mischka
chr1	102689497	102690926	chr7	66823888	66828735	93.8	mischka
chr1	102689498	102691105	chr7	65445593	65447012	94	mischka
chr1	103556197	103565686	chr7	10745241	10747040	93.5	mischka
chr1	103556302	103565698	chr7	40136026	40137819	94.5	mischka
chr1	103556356	103565684	chr7	68438391	68440310	93.2	mischka
chr1	103558122	103565687	chr7	71096006	71097759	93.8	mischka
chr1	103558128	103564573	chr7	37413380	37415121	95	mischka
chr1	104315615	104317398	chr7	71096007	71097758	96.6	mischka
chr1	104315639	104317401	chr7	68438401	68440315	96.4	mischka
chr1	104315641	104317396	chr7	37413380	37415124	98.3	mischka
chr1	106609274	106610882	chr7	69272657	69274262	92.5	mischka
chr1	113802217	113814531	chr7	78525168	78526696	99	mischka
chr1	117833277	117835267	chr7	68438691	68440308	92.1	mischka
chr1	117833300	117835277	chr7	40136191	40137813	92.9	mischka
chr1	117833301	117835267	chr7	71096141	71097754	92.3	mischka
chr1	123076972	123078742	chr7	40136032	40137805	97.6	mischka
chr1	123076985	123078742	chr7	37413380	37415124	97.8	mischka
chr1	6862787	6864092	chr8	43201230	43202531	94.7	mischka
chr1	22415103	22416868	chr8	21996136	21997391	94.3	mischka
chr1	22415539	22416878	chr8	40551869	40553312	91.9	mischka
chr1	24580909	24608666	chr8	2328155	2331390	99.4	mischka
chr1	24580925	24608666	chr8	2383852	2385889	99.1	mischka
chr1	24580925	24608665	chr8	2478459	2480471	99.3	mischka
chr1	25306058	25307661	chr8	2750710	2753599	95.2	mischka
chr1	25306059	25307648	chr8	47422663	47424477	93.1	mischka
chr1	25420399	25424536	chr8	35729793	35731477	95.4	mischka
chr1	28495271	28496535	chr8	44371804	44373080	96.6	mischka
chr1	28495308	28496576	chr8	46865249	46866506	96	mischka
chr1	32774136	32775314	chr9	56116740	56118104	93.4	mischka
chr1	33043018	33050380	chr8	13689192	13691416	94.5	mischka
chr1	33048131	33049606	chr8	5893055	5894801	94.2	mischka
chr1	39738755	39740021	chr8	8219687	8223882	92.5	mischka
chr1	43263736	43265438	chr8	55927085	55928743	90.5	mischka
chr1	43263744	43265490	chr8	11468748	11476613	95.7	mischka
chr1	44980238	44982013	chr8	52074766	52076727	93.9	mischka
chr1	44980244	44982015	chr8	23715063	23717032	94.7	mischka
chr1	44980247	44981994	chr8	22300480	22302253	95	mischka
chr1	44980247	44982010	chrX	57615702	57617449	95.1	mischka
chr1	44980749	44982013	chr8	18686003	18687268	97.1	mischka
chr1	66152020	66153026	chr8	35729788	35731477	95.9	mischka
chr1	70138572	70143974	chr8	44762	49433	93.2	mischka
chr1	70432681	70434918	chr8	22300595	22302215	91.2	mischka
chr1	70432681	70434938	chr8	22580550	22582174	91.3	mischka
chr1	70433694	70434936	chr8	18686013	18687266	92.8	mischka
chr1	71007922	71009211	chr8	23924260	23925602	93.6	mischka
chr1	76297509	76299228	chr8	22300475	22302253	93.2	mischka
chr1	76297510	76299237	chr8	23715062	23717020	93.2	mischka
chr1	76297513	76299261	chr8	22580434	22582188	93.4	mischka
chr1	76297515	76299245	chr8	52074776	52076725	93.4	mischka
chr1	76298026	76299261	chr8	18686013	18687282	95.2	mischka
chr1	79045983	79047752	chr8	71333673	71334873	95.9	mischka
chr1	93761453	93770128	chr8	7230101	7233329	99.2	mischka
chr1	95386988	95388489	chr8	38566024	38567369	92.5	mischka
chr1	100216812	100218877	chr8	43749461	43751893	90.6	mischka
chr1	100216821	100219081	chr8	23715041	23717073	91.7	mischka
chr1	100216845	100219132	chr8	22300479	22302371	91.9	mischka
chr1	100216845	100219082	chr8	22580434	22584366	93.4	mischka
chr1	100216846	100218867	chr8	52074775	52076725	93.3	mischka
chr1	100217348	100218878	chr8	18686003	18687277	95.4	mischka
chr1	103558126	103565685	chrX	32343599	32349742	95.1	mischka
chr1	104315639	104317350	chr8	55927100	55928743	90.8	mischka
chr1	106310466	106311560	chr8	41044395	41045469	95.8	mischka
chr1	118763567	118767765	chr8	6941172	6942583	95.4	mischka
chr1	123076972	123078703	chr8	55927089	55928750	90.6	mischka
chr1	31496	91545	chr9	12415	114221	94.3	mischka
chr1	52684	106945	chr9	3553	108842	93.1	mischka
chr1	7316195	7317494	chr9	36147610	36148873	91.7	mischka
chr1	22415103	22416869	chr9	56116705	56118150	93.7	mischka
chr1	22415542	22416813	chr9	56951452	56952757	92.9	mischka
chr1	25306066	25307661	chr9	27087622	27089285	94.9	mischka
chr1	27020864	27022130	chr9	36147613	36148894	90.5	mischka
chr1	32774138	32775313	chr9	56951452	56952757	92.9	mischka
chr1	33824218	33826046	chr9	51302391	51304577	92.3	mischka
chr1	35594075	35596015	chr9	15135797	15139265	98.8	mischka
chr1	39738752	39740623	chr9	56233845	56238310	91.1	mischka
chr1	43263756	43265487	chr9	6772262	6774702	94.3	mischka
chr1	44980247	44981473	chr9	15796852	15798741	96.7	mischka
chr1	48984148	48985988	chr9	1460295	1462630	94.2	mischka
chr1	55586206	55587452	chr9	36147608	36148883	93.3	mischka
chr1	55586215	55587467	chr9	59426875	59428287	94.8	mischka
chr1	57552880	57560120	chr9	15499786	15501241	99	mischka
chr1	70170855	70173343	chr9	237289	244699	96.1	mischka
chr1	70235460	70243955	chr9	61152042	61162574	93	mischka
chr1	70432681	70434391	chr9	15796967	15798735	92.6	mischka
chr1	76297501	76298738	chr9	15796121	15798741	94.8	mischka
chr1	93761489	93762714	chr9	11267461	11268693	99.1	mischka
chr1	93761491	93782005	chrUn_JAAHUQ010001837v1	9710	12200	99.9	mischka
chr1	98727917	98729460	chrX	69131136	69132302	93.5	mischka
chr1	100216845	100218120	chr9	15796851	15798741	95.3	mischka
chr1	102687110	102690722	chr9	15796124	15798740	94.8	mischka
chr1	104315644	104317404	chr9	6772262	6774707	94.6	mischka
chr1	110260125	110261211	chr9	25261959	25263365	94.1	mischka
chr1	117406334	117408426	chr9	35696943	35699304	95.7	mischka
chr1	52684	106948	chrUn_JAAHUQ010000411v1	4455	37159	91.2	mischka
chr1	25851343	25902210	chrUn_JAAHUQ010000416v1	116	30507	99.6	mischka
chr1	52707	90064	chrUn_JAAHUQ010000417v1	1212	23975	93.4	mischka
chr1	65891	95838	chrUn_JAAHUQ010000417v1	221	12101	90.2	mischka
chr1	105122	110849	chrUn_JAAHUQ010000417v1	10361	21416	93	mischka
chr1	158205	161768	chrUn_JAAHUQ010000431v1	1848	5564	90.5	mischka
chr1	70152007	70176408	chrUn_JAAHUQ010000431v1	1890	7659	97	mischka
chr1	52689	76947	chrUn_JAAHUQ010000456v1	11521	29596	92.1	mischka
chr1	52693	75701	chrUn_JAAHUQ010000456v1	7810	12899	90	mischka
chr1	61798	89157	chrUn_JAAHUQ010000456v1	3517	29596	90.3	mischka
chr1	54048	85449	chrUn_JAAHUQ010000472v1	1325	17798	92.2	mischka
chr1	75676	94737	chrUn_JAAHUQ010000472v1	1324	24443	91.5	mischka
chr1	71786	76675	chrUn_JAAHUQ010000476v1	756	15774	90.3	mischka
chr1	81680	90064	chrUn_JAAHUQ010000858v1	20785	23860	93.9	mischka
chr1	1	21325	chrUn_JAAHUQ010000482v1	4054	28780	90.3	mischka
chr1	137351	154803	chrUn_JAAHUQ010000782v1	1063	23410	96	mischka
chr1	70152018	70162348	chrUn_JAAHUQ010000482v1	5065	28796	95.9	mischka
chr1	70152016	70163033	chrUn_JAAHUQ010000494v1	10470	28970	95.4	mischka
chr1	72043	97751	chrUn_JAAHUQ010000517v1	4162	20729	95.3	mischka
chr1	18938	26027	chrUn_JAAHUQ010000521v1	4591	11409	90.4	mischka
chr1	137351	154812	chrUn_JAAHUQ010000521v1	11228	22884	90.2	mischka
chr1	70138660	70163258	chrUn_JAAHUQ010000521v1	6316	23102	96.3	mischka
chr1	57686	84523	chrUn_JAAHUQ010000523v1	0	20740	96.8	mischka
chr1	82384	91545	chrUn_JAAHUQ010000523v1	16939	20587	92.6	mischka
chr1	90055	97744	chrUn_JAAHUQ010000523v1	1615	8631	94.5	mischka
chr1	531	26215	chrUn_JAAHUQ010000524v1	1623	14147	95.5	mischka
chr1	133437	140819	chrUn_JAAHUQ010001748v1	1872	17085	92.9	mischka
chr1	137356	161768	chrUn_JAAHUQ010001748v1	1872	17082	93.8	mischka
chr1	70150439	70173341	chrUn_JAAHUQ010000524v1	0	17677	93.2	mischka
chr1	4607047	4608236	chrUn_JAAHUQ010001930v1	48706	49865	90.3	mischka
chr1	4654102	4671963	chrUn_JAAHUQ010001930v1	19555	27540	95.2	mischka
chr1	70152013	70178012	chrUn_JAAHUQ010000574v1	342	4672	94.4	mischka
chr1	70153641	70163107	chrUn_JAAHUQ010000574v1	644	25583	95.8	mischka
chr1	61798	106941	chrUn_JAAHUQ010000584v1	7427	23778	92.9	mischka
chr1	18922	26027	chrUn_JAAHUQ010000591v1	3842	9156	93.2	mischka
chr1	70152018	70163258	chrUn_MU018809v1	261585	273713	96.2	mischka
chr1	526	2996	chrUn_JAAHUQ010000596v1	73562	75881	93.5	mischka
chr1	72039	160091	chrUn_JAAHUQ010000596v1	1017	75476	90.3	mischka
chr1	86765	89317	chrUn_JAAHUQ010000596v1	29106	76941	97.5	mischka
chr1	158199	161695	chrUn_JAAHUQ010000600v1	3120	8215	91.6	mischka
chr1	3	26028	chrUn_JAAHUQ010000602v1	49639	121966	97.3	mischka
chr1	508	26028	chrUn_MU018817v1	2104	35367	93.9	mischka
chr1	133432	172643	chrUn_MU018715v1	146537	184279	90.4	mischka
chr1	133432	140819	chrUn_MU018793v1	20586	49775	96.1	mischka
chr1	140810	144077	chrUn_JAAHUQ010000602v1	153883	160664	98.6	mischka
chr1	151938	165414	chrUn_JAAHUQ010000602v1	6681	22912	91.5	mischka
chr1	161762	165415	chrUn_JAAHUQ010000602v1	153883	160666	98.6	mischka
chr1	70152018	70173341	chrUn_MU018759v1	77113	120157	91.7	mischka
chr1	70152018	70173850	chrUn_MU018737v1	92835	156221	96.5	mischka
chr1	70158372	70173066	chrUn_JAAHUQ010000602v1	4845	21038	90.9	mischka
chr1	61260	172651	chrUn_JAAHUQ010000610v1	2109	43581	95.1	mischka
chr1	70152228	70162029	chrUn_JAAHUQ010000610v1	35397	45583	97	mischka
chr1	567	5785	chrUn_JAAHUQ010000616v1	15486	23159	91	mischka
chr1	110718	144077	chrUn_JAAHUQ010002671v1	6962	21129	95.9	mischka
chr1	70169190	70173066	chrUn_JAAHUQ010000616v1	15486	22720	92.4	mischka
chr1	132606	144077	chrUn_JAAHUQ010000629v1	16239	24969	93.1	mischka
chr1	149891	165413	chrUn_JAAHUQ010000629v1	48	24969	90.4	mischka
chr1	70152018	70154622	chrUn_JAAHUQ010000629v1	16234	20865	97.9	mischka
chr1	52686	89159	chrUn_JAAHUQ010000640v1	13892	43326	91	mischka
chr1	71785	105832	chrUn_JAAHUQ010000640v1	11356	25282	95	mischka
chr1	61968	84582	chrUn_JAAHUQ010000664v1	29	21460	93.5	mischka
chr1	82384	88920	chrUn_JAAHUQ010000664v1	17658	20101	94.5	mischka
chr1	93403	95838	chrUn_JAAHUQ010000664v1	1	2360	94.2	mischka
chr1	104856	106947	chrUn_JAAHUQ010000664v1	48	3432	91.3	mischka
chr1	18727	26028	chrUn_MU018841v1	57334	64334	90.5	mischka
chr1	70151993	70154140	chrUn_JAAHUQ010000680v1	14757	16051	94.1	mischka
chr1	70169264	70173341	chrUn_JAAHUQ010000686v1	13772	17477	93.1	mischka
chr1	52690	58894	chrUn_JAAHUQ010000687v1	9710	17983	90.4	mischka
chr1	93254	94755	chrUn_JAAHUQ010000692v1	14006	16089	90.6	mischka
chr1	65888	90064	chrUn_JAAHUQ010000702v1	9432	12523	95.8	mischka
chr1	153064	154819	chrUn_JAAHUQ010000710v1	3768	12745	90.4	mischka
chr1	70161216	70169191	chrUn_JAAHUQ010000710v1	10760	19545	91.1	mischka
chr1	2	90061	chrUn_JAAHUQ010000717v1	162532	228050	92.3	mischka
chr1	61927	105832	chrUn_JAAHUQ010000717v1	186598	214016	95	mischka
chr1	70138325	70183296	chrUn_JAAHUQ010000717v1	138885	184138	94.4	mischka
chr1	18897	22295	chrUn_JAAHUQ010000748v1	19901	23902	95.8	mischka
chr1	70156155	70163107	chrUn_JAAHUQ010000748v1	11419	23358	92	mischka
chr1	61798	91545	chrUn_JAAHUQ010000760v1	6709	16907	94.1	mischka
chr1	93254	95874	chrUn_JAAHUQ010000760v1	6709	9013	91.3	mischka
chr1	103657	106901	chrUn_JAAHUQ010000760v1	5543	8836	95.3	mischka
chr1	130078	136052	chrUn_JAAHUQ010000764v1	14664	22410	98.1	mischka
chr1	70152093	70156017	chrUn_JAAHUQ010000764v1	19966	22410	95.4	mischka
chr1	93254	97745	chrUn_JAAHUQ010000771v1	16210	21295	91.8	mischka
chr1	52688	64688	chrUn_JAAHUQ010000772v1	490	28714	93.9	mischka
chr1	72045	94756	chrUn_JAAHUQ010000772v1	5	11916	94.3	mischka
chr1	2	22285	chrUn_JAAHUQ010000782v1	990	7151	94.4	mischka
chr1	70152018	70163033	chrUn_MU018805v1	48880	90851	97.7	mischka
chr1	70169190	70171314	chrUn_JAAHUQ010000782v1	1054	2748	90.3	mischka
chr1	153064	154806	chrUn_JAAHUQ010000785v1	14112	22963	90.7	mischka
chr1	70161216	70163258	chrUn_JAAHUQ010000785v1	20997	23107	93	mischka
chr1	61169060	61172731	chrUn_JAAHUQ010002733v1	18255	23265	98	mischka
chr1	137351	159632	chrUn_JAAHUQ010000795v1	17850	22963	97.5	mischka
chr1	70152018	70170994	chrUn_JAAHUQ010000795v1	17839	22963	98.8	mischka
chr1	1050	21320	chrUn_JAAHUQ010000808v1	3629	22767	93.2	mischka
chr1	18897	20697	chrUn_JAAHUQ010000808v1	1747	3584	90.5	mischka
chr1	152112	162094	chrUn_JAAHUQ010000808v1	1747	10371	92.1	mischka
chr1	70158376	70173335	chrUn_JAAHUQ010000808v1	866	14935	94.7	mischka
chr1	30767	55324	chrUn_JAAHUQ010000860v1	54994	66338	93.9	mischka
chr1	52689	83432	chrUn_JAAHUQ010000860v1	29497	64978	91.4	mischka
chr1	52860	97745	chrUn_JAAHUQ010000860v1	26	58365	93.6	mischka
chr1	54363	60382	chrUn_JAAHUQ010000860v1	59646	83850	93.3	mischka
chr1	62476	89156	chrUn_JAAHUQ010000860v1	37092	66337	93.7	mischka
chr1	74487	105900	chrUn_JAAHUQ010000860v1	22	22576	94	mischka
chr1	97944921	97965387	chrUn_JAAHUQ010000881v1	0	20568	99.3	mischka
chr1	63682	90063	chrUn_JAAHUQ010000894v1	2532	9588	96.8	mischka
chr1	82337	88532	chrUn_JAAHUQ010000894v1	19189	21347	94.4	mischka
chr1	53134	63837	chrUn_JAAHUQ010000925v1	1	9001	90.6	mischka
chr1	74753	84314	chrUn_JAAHUQ010000925v1	0	3038	91.2	mischka
chr1	86955	105788	chrUn_JAAHUQ010000925v1	0	18885	96	mischka
chr1	32692	90064	chrUn_JAAHUQ010001045v1	98175	201681	95.6	mischka
chr1	55776	58893	chrUn_JAAHUQ010000926v1	16614	18635	91.3	mischka
chr1	52689	87787	chrUn_JAAHUQ010000929v1	3751	26672	92.8	mischka
chr1	76307	89160	chrUn_JAAHUQ010000929v1	21	12242	92.3	mischka
chr1	70138578	70154623	chrUn_JAAHUQ010000932v1	9517	15733	97.2	mischka
chr1	508	5684	chrUn_JAAHUQ010000936v1	675015	692315	92	mischka
chr1	515	161771	chrUn_JAAHUQ010000936v1	42488	170501	91.9	mischka
chr1	639	106944	chrUn_JAAHUQ010000936v1	140114	358941	91.4	mischka
chr1	2218	5788	chrUn_JAAHUQ010000936v1	699117	731938	92.2	mischka
chr1	30670	90043	chrUn_JAAHUQ010000936v1	266909	494992	95.7	mischka
chr1	52689	57954	chrUn_JAAHUQ010000936v1	492588	506446	91.5	mischka
chr1	53441	97743	chrUn_JAAHUQ010000936v1	3441	94357	91.3	mischka
chr1	54116	165416	chrUn_JAAHUQ010000936v1	235298	738042	94.9	mischka
chr1	75073	162317	chrUn_JAAHUQ010000936v1	3441	65403	93.4	mischka
chr1	82384	106944	chrUn_JAAHUQ010000936v1	241937	432403	98	mischka
chr1	57426	105826	chrUn_JAAHUQ010000952v1	0	6314	98.5	mischka
chr1	70152014	70173288	chrUn_JAAHUQ010000973v1	1301	5031	94.4	mischka
chr1	70153866	70172285	chrUn_JAAHUQ010000986v1	9	16771	92.5	mischka
chr1	75582	105804	chrUn_JAAHUQ010000989v1	25985	38473	95.9	mischka
chr1	60365	64688	chrUn_JAAHUQ010000990v1	570	4701	95.9	mischka
chr1	91544	95838	chrUn_JAAHUQ010000990v1	570	4528	94.4	mischka
chr1	104644	106914	chrUn_JAAHUQ010000990v1	2001	4537	91.2	mischka
chr1	60366	106949	chrUn_JAAHUQ010000993v1	6928	11463	99	mischka
chr1	82385	91545	chrUn_JAAHUQ010002062v1	287	2815	94.4	mischka
chr1	508	105780	chrUn_JAAHUQ010001044v1	228596	290020	94.4	mischka
chr1	56269	75735	chrUn_JAAHUQ010001044v1	281862	292558	92.3	mischka
chr1	137355	153025	chrUn_JAAHUQ010001044v1	228692	251011	93.8	mischka
chr1	70152014	70173850	chrUn_JAAHUQ010001044v1	228672	237228	96.2	mischka
chr1	30597	95834	chrUn_JAAHUQ010001045v1	75387	185644	95.1	mischka
chr1	52522	106919	chrUn_JAAHUQ010001045v1	10556	164353	97.7	mischka
chr1	103939	105820	chrUn_JAAHUQ010001045v1	182519	209207	97.7	mischka
chr1	2	2357	chrUn_JAAHUQ010001046v1	131293	132948	90.5	mischka
chr1	106949	165413	chrUn_JAAHUQ010001046v1	45813	106069	94.5	mischka
chr1	133432	144077	chrUn_JAAHUQ010001046v1	99314	136268	95.3	mischka
chr1	70138660	70154623	chrUn_JAAHUQ010001046v1	94613	132129	98.3	mischka
chr1	70152095	70173066	chrUn_JAAHUQ010001046v1	72018	102809	93	mischka
chr1	57156	58894	chrUn_JAAHUQ010001049v1	37936	41326	93.4	mischka
chr1	75584	105854	chrUn_JAAHUQ010001049v1	24410	37461	92	mischka
chr1	70138661	70147698	chrUn_JAAHUQ010001049v1	95094	106715	94	mischka
chr1	70160340	70165044	chrUn_JAAHUQ010001049v1	93416	97987	90.4	mischka
chr1	25800068	25839663	chrUn_JAAHUQ010001050v1	340	45755	99.6	mischka
chr1	19838	26028	chrUn_JAAHUQ010001064v1	117953	124798	90.3	mischka
chr1	137351	154888	chrUn_JAAHUQ010001064v1	124616	132770	91	mischka
chr1	70152013	70163033	chrUn_JAAHUQ010001064v1	124600	132568	90.2	mischka
chr1	32566	90052	chrUn_JAAHUQ010001071v1	42231	170185	94.8	mischka
chr1	53061	106946	chrUn_JAAHUQ010001071v1	7882	127325	91.1	mischka
chr1	61261	106945	chrUn_JAAHUQ010001071v1	2	18091	92.1	mischka
chr1	89609	106945	chrUn_JAAHUQ010001071v1	147876	155037	94.6	mischka
chr1	62940	90064	chrUn_JAAHUQ010001084v1	862	8688	95.8	mischka
chr1	508	20404	chrUn_JAAHUQ010001095v1	48635	118392	97.2	mischka
chr1	785	26028	chrUn_JAAHUQ010001095v1	48914	64048	91.2	mischka
chr1	18107	26028	chrUn_JAAHUQ010001095v1	67524	77978	90.3	mischka
chr1	93351	165416	chrUn_JAAHUQ010001095v1	34354	100668	92.6	mischka
chr1	133432	160923	chrUn_JAAHUQ010001095v1	63866	111599	94	mischka
chr1	133432	155013	chrUn_JAAHUQ010001095v1	77796	119830	94.8	mischka
chr1	70138616	70162123	chrUn_JAAHUQ010001095v1	72828	118863	97.6	mischka
chr1	70152013	70173251	chrUn_JAAHUQ010001095v1	63850	114516	96	mischka
chr1	70152018	70162031	chrUn_JAAHUQ010001096v1	140921	151448	95.2	mischka
chr1	70160066	70173290	chrUn_JAAHUQ010001096v1	134053	144815	91.4	mischka
chr1	4654086	4671963	chrUn_JAAHUQ010001104v1	23725	31701	95.2	mischka
chr1	13467011	13470748	chrUn_JAAHUQ010001125v1	16033	27256	95.5	mischka
chr1	13468331	13472781	chrUn_JAAHUQ010001125v1	72641	76492	91.9	mischka
chr1	13669315	13671601	chrUn_JAAHUQ010001125v1	72641	74266	90.7	mischka
chr1	3	95868	chrUn_JAAHUQ010001163v1	16525	221108	92.2	mischka
chr1	52689	106945	chrUn_JAAHUQ010001884v1	27459	79795	94.1	mischka
chr1	104740	105830	chrUn_JAAHUQ010001163v1	218608	220036	90.5	mischka
chr1	70170855	70173850	chrUn_JAAHUQ010001163v1	24299	27673	90.1	mischka
chr1	639	26028	chrUn_JAAHUQ010001194v1	36007	47632	92.6	mischka
chr1	133497	137608	chrUn_JAAHUQ010001194v1	36007	47707	97.3	mischka
chr1	137416	158523	chrUn_JAAHUQ010001194v1	36007	47707	90.2	mischka
chr1	508	22295	chrUn_JAAHUQ010001206v1	86286	139850	98.9	mischka
chr1	5451	26028	chrUn_JAAHUQ010001206v1	69894	118175	98	mischka
chr1	133432	165413	chrUn_JAAHUQ010001542v1	50628	98259	93.6	mischka
chr1	133432	162200	chrUn_JAAHUQ010001206v1	41025	123220	95.8	mischka
chr1	133438	154891	chrUn_JAAHUQ010001206v1	65956	139376	96.1	mischka
chr1	149893	165414	chrUn_JAAHUQ010001206v1	6297	24334	91.8	mischka
chr1	70138637	70162029	chrUn_JAAHUQ010001206v1	81524	113605	96.2	mischka
chr1	70156651	70173850	chrUn_JAAHUQ010001206v1	3	45216	95.3	mischka
chr1	508	77277	chrUn_JAAHUQ010001236v1	52786	125413	95.5	mischka
chr1	639	155947	chrUn_JAAHUQ010001236v1	41238	115480	93.6	mischka
chr1	70152018	70183307	chrUn_JAAHUQ010001236v1	52844	76032	94.1	mischka
chr1	70156162	70163108	chrUn_JAAHUQ010001236v1	101154	113990	92.2	mischka
chr1	70169264	70178413	chrUn_JAAHUQ010001236v1	41238	52312	93.1	mischka
chr1	30598	158795	chrUn_JAAHUQ010001249v1	16362	161276	92	mischka
chr1	52689	106901	chrUn_JAAHUQ010001249v1	7037	103814	92.9	mischka
chr1	61798	105805	chrUn_JAAHUQ010001249v1	2165	18377	94.1	mischka
chr1	103657	106948	chrUn_JAAHUQ010001249v1	1181	5922	96.6	mischka
chr1	154887	172643	chrUn_JAAHUQ010001249v1	120845	133904	91.1	mischka
chr1	70152016	70170163	chrUn_JAAHUQ010001249v1	127643	161276	93.8	mischka
chr1	30598	55911	chrUn_JAAHUQ010001263v1	42030	79851	90.8	mischka
chr1	54435	77849	chrUn_JAAHUQ010001263v1	33565	80156	95.7	mischka
chr1	55684	84367	chrUn_JAAHUQ010001263v1	35050	80153	90.3	mischka
chr1	55843	57866	chrUn_JAAHUQ010001263v1	79783	82422	90.3	mischka
chr1	88295	105804	chrUn_JAAHUQ010001263v1	33588	64993	93	mischka
chr1	93254	105832	chrUn_MU018852v1	2481	4417	95.8	mischka
chr1	57838	90064	chrUn_JAAHUQ010001275v1	1	13271	94.2	mischka
chr1	93254	106945	chrUn_JAAHUQ010001275v1	4490	8567	94.5	mischka
chr1	115499853	115591418	chrUn_JAAHUQ010001276v1	0	80167	99.4	mischka
chr1	30668	90064	chrUn_JAAHUQ010001291v1	3687	117951	93.6	mischka
chr1	31496	58995	chrUn_JAAHUQ010001291v1	100563	152262	94.6	mischka
chr1	52686	90063	chrUn_JAAHUQ010001291v1	59605	150681	94.8	mischka
chr1	61260	106901	chrUn_JAAHUQ010001291v1	2482	22537	91.5	mischka
chr1	74910	97752	chrUn_JAAHUQ010001291v1	35072	111846	96.4	mischka
chr1	103695	105804	chrUn_JAAHUQ010001291v1	97939	101739	90.3	mischka
chr1	120126684	120203168	chrUn_JAAHUQ010001317v1	0	75662	99.5	mischka
chr1	70152018	70173057	chrUn_JAAHUQ010001356v1	63394	67062	94.8	mischka
chr1	565	5037	chrUn_JAAHUQ010001369v1	67108	71471	92	mischka
chr1	133432	134641	chrUn_JAAHUQ010001369v1	67119	69950	94.4	mischka
chr1	137351	140810	chrUn_JAAHUQ010001369v1	67119	71188	92.7	mischka
chr1	158256	161762	chrUn_JAAHUQ010001369v1	67108	71188	92.9	mischka
chr1	70138326	70173340	chrUn_JAAHUQ010001369v1	49274	71468	96.8	mischka
chr1	3	5747	chrUn_JAAHUQ010001370v1	75897	81913	91.3	mischka
chr1	30670	64693	chrUn_JAAHUQ010001370v1	7068	39259	92.6	mischka
chr1	55379	165413	chrUn_JAAHUQ010001370v1	8	88627	93.2	mischka
chr1	70158370	70173850	chrUn_JAAHUQ010002426v1	4053	28307	92.5	mischka
chr1	79267332	79275669	chrUn_JAAHUQ010001399v1	5177	10246	98.4	mischka
chr1	2	4387	chrUn_JAAHUQ010002476v1	21873	27111	90.8	mischka
chr1	53950	58995	chrUn_JAAHUQ010001400v1	109	4553	91.7	mischka
chr1	87784	161768	chrUn_JAAHUQ010001400v1	109	54243	93.1	mischka
chr1	159686	162364	chrUn_JAAHUQ010001400v1	21212	35761	90.7	mischka
chr1	70156091	70173210	chrUn_JAAHUQ010001631v1	8324	27054	93.8	mischka
chr1	70171047	70173343	chrUn_JAAHUQ010001400v1	21212	34834	92.3	mischka
chr1	2	3520	chrUn_JAAHUQ010001985v1	7468	12966	93	mischka
chr1	76098	85462	chrUn_JAAHUQ010001985v1	12984	15461	91.2	mischka
chr1	133432	140087	chrUn_JAAHUQ010001985v1	7540	12966	95.5	mischka
chr1	158199	161037	chrUn_JAAHUQ010001985v1	7471	12966	93.4	mischka
chr1	70144987	70172379	chrUn_JAAHUQ010001985v1	1872	10691	97.7	mischka
chr1	508	5787	chrUn_JAAHUQ010001446v1	72991	92099	94.6	mischka
chr1	105504	165413	chrUn_JAAHUQ010001446v1	3	92750	91.7	mischka
chr1	70152019	70173066	chrUn_JAAHUQ010001446v1	73050	91669	97.2	mischka
chr1	10555081	10617653	chrUn_JAAHUQ010001447v1	0	67179	99.6	mischka
chr1	30690	58893	chrUn_JAAHUQ010001451v1	40599	65814	92.5	mischka
chr1	52689	90063	chrUn_JAAHUQ010001451v1	1914	64258	94.3	mischka
chr1	72042	94759	chrUn_JAAHUQ010001451v1	1256	13109	95.2	mischka
chr1	567	90064	chrUn_JAAHUQ010001453v1	25415	104250	91	mischka
chr1	76271	105844	chrUn_JAAHUQ010001453v1	70503	77518	97	mischka
chr1	93254	105833	chrUn_JAAHUQ010001453v1	89224	90992	96.1	mischka
chr1	140637	161771	chrUn_JAAHUQ010001453v1	54522	66586	94.4	mischka
chr1	70152010	70178025	chrUn_JAAHUQ010001453v1	28243	67477	93.4	mischka
chr1	70152087	70156018	chrUn_JAAHUQ010001453v1	25415	28050	94.6	mischka
chr1	70168652	70173069	chrUn_JAAHUQ010001453v1	24708	32846	93	mischka
chr1	54583663	54650640	chrUn_JAAHUQ010001455v1	0	66951	99.6	mischka
chr1	76615612	76683058	chrUn_JAAHUQ010001456v1	0	67278	99.8	mischka
chr1	68336994	68368921	chrUn_JAAHUQ010001516v1	118	31421	99.4	mischka
chr1	0	5760	chrUn_JAAHUQ010001542v1	81122	110126	95.2	mischka
chr1	2	26028	chrUn_MU018780v1	42519	72681	92.5	mischka
chr1	2018	22036	chrUn_JAAHUQ010001542v1	248	23150	90.8	mischka
chr1	2266	5788	chrUn_JAAHUQ010001542v1	25329	34578	95.6	mischka
chr1	133432	140820	chrUn_JAAHUQ010001542v1	37152	46487	93.8	mischka
chr1	138588	165413	chrUn_JAAHUQ010002426v1	148	29703	91.6	mischka
chr1	70138637	70154140	chrUn_JAAHUQ010001542v1	100866	106666	95.7	mischka
chr1	70152013	70172844	chrUn_JAAHUQ010001542v1	50612	109395	96.6	mischka
chr1	70156091	70163258	chrUn_JAAHUQ010001542v1	4281	12089	90.3	mischka
chr1	70169201	70173343	chrUn_JAAHUQ010001542v1	37154	47240	94	mischka
chr1	138777	161695	chrUn_JAAHUQ010001631v1	4665	26848	91.2	mischka
chr1	159688	162364	chrUn_JAAHUQ010002476v1	4744	8500	90.8	mischka
chr1	70171049	70178012	chrUn_JAAHUQ010002476v1	4744	7578	92.3	mischka
[truncated: 702,828+ more rows]

## Sheet: ST5B
chro	start	end	canine
chr1	0	172687	mischka
chr1	200128	201162	mischka
chr1	325599	331125	mischka
chr1	350395	405524	mischka
chr1	408402	409555	mischka
chr1	807932	810721	mischka
chr1	1366614	1368042	mischka
chr1	1415148	1416332	mischka
chr1	1828270	1831833	mischka
chr1	2467398	2469272	mischka
chr1	4474055	4475980	mischka
chr1	4602503	4613016	mischka
chr1	4636775	4652793	mischka
chr1	4652872	4671996	mischka
chr1	4700116	4707575	mischka
chr1	5320097	5324319	mischka
chr1	5723591	5725029	mischka
chr1	5826885	5872807	mischka
chr1	5873260	5919147	mischka
chr1	6681548	6682941	mischka
chr1	6862787	6864113	mischka
chr1	6994850	6996372	mischka
chr1	7020449	7021632	mischka
chr1	7315920	7317496	mischka
chr1	8103908	8105440	mischka
chr1	9335661	9337419	mischka
chr1	10511925	10554981	mischka
chr1	10555081	10617653	mischka
chr1	11620420	11623053	mischka
chr1	12039093	12041860	mischka
chr1	12355555	12402413	mischka
chr1	13466881	13475653	mischka
chr1	13668449	13675168	mischka
chr1	13982054	13985843	mischka
chr1	14211100	14212163	mischka
chr1	14634265	14635935	mischka
chr1	14742784	14744381	mischka
chr1	16393447	16395006	mischka
chr1	17254196	17255525	mischka
chr1	17486569	17490769	mischka
chr1	19299574	19303391	mischka
chr1	20855971	20857007	mischka
chr1	21046280	21054917	mischka
chr1	21095887	21097015	mischka
chr1	21367291	21371851	mischka
chr1	22415091	22416930	mischka
chr1	23960813	23965349	mischka
chr1	24230977	24244241	mischka
chr1	24580909	24608666	mischka
chr1	24819340	24820998	mischka
chr1	25306045	25307702	mischka
chr1	25420399	25425930	mischka
chr1	25530653	25532151	mischka
chr1	25713220	25839663	mischka
chr1	25849203	26006540	mischka
chr1	26254326	26255860	mischka
chr1	26327970	26329533	mischka
chr1	27020853	27022186	mischka
chr1	27165430	27170457	mischka
chr1	27700374	27701402	mischka
chr1	28475879	28478868	mischka
chr1	28495249	28496607	mischka
chr1	29056088	29063258	mischka
chr1	29874936	29876963	mischka
chr1	30138016	30139040	mischka
chr1	30742504	30744191	mischka
chr1	31014368	31016762	mischka
chr1	31278615	31280284	mischka
chr1	31371783	31379133	mischka
chr1	31407611	31412555	mischka
chr1	32748245	32751145	mischka
chr1	32774042	32775533	mischka
chr1	33042997	33050412	mischka
chr1	33823970	33826046	mischka
chr1	35594075	35596015	mischka
chr1	35855778	35905360	mischka
chr1	36692820	36694654	mischka
chr1	36757400	36791305	mischka
chr1	36824147	36826030	mischka
chr1	38328707	38330525	mischka
chr1	39738752	39740634	mischka
chr1	39885833	39887002	mischka
chr1	40869082	40947052	mischka
chr1	40947153	41087822	mischka
chr1	42101281	42102764	mischka
chr1	43263571	43265962	mischka
chr1	43371335	43373026	mischka
chr1	44419372	44545483	mischka
chr1	44980166	44982112	mischka
chr1	47678155	47679539	mischka
chr1	47792178	47795245	mischka
chr1	47858978	47860445	mischka
chr1	48124337	48128347	mischka
chr1	48181725	48183378	mischka
chr1	48860145	48862129	mischka
chr1	48984148	48985988	mischka
chr1	49119701	49121056	mischka
chr1	49449822	49454761	mischka
chr1	49472748	49521378	mischka
chr1	49521639	49570683	mischka
chr1	49614303	49616411	mischka
chr1	49891092	49892232	mischka
chr1	51154266	51212375	mischka
chr1	53557986	53560684	mischka
chr1	54583663	54650640	mischka
chr1	54900264	54901441	mischka
chr1	54928996	54930650	mischka
chr1	55586143	55587503	mischka
chr1	55633041	55639895	mischka
chr1	56984417	56985439	mischka
chr1	57552880	57560120	mischka
chr1	57578307	57580678	mischka
chr1	58199989	58208602	mischka
chr1	58208729	58224335	mischka
chr1	59390129	59391836	mischka
chr1	59660599	59661742	mischka
chr1	60933838	60935393	mischka
chr1	61169060	61172731	mischka
chr1	65174310	65176452	mischka
chr1	65854494	65913289	mischka
chr1	66151842	66153187	mischka
chr1	66366341	66370839	mischka
chr1	66593472	66594667	mischka
chr1	66793665	66796336	mischka
chr1	66962224	66965933	mischka
chr1	66965958	66972670	mischka
chr1	67332316	67333333	mischka
chr1	67944572	67946259	mischka
chr1	68336994	68368921	mischka
chr1	68667492	68669284	mischka
chr1	69210375	69213494	mischka
chr1	69651338	69652775	mischka
chr1	69777040	69778644	mischka
chr1	70118127	70244145	mischka
chr1	70297199	70308196	mischka
chr1	70356023	70364062	mischka
chr1	70432142	70439146	mischka
chr1	70526420	70530177	mischka
chr1	70776867	70777890	mischka
chr1	70982366	70984608	mischka
chr1	71007922	71009211	mischka
chr1	71923289	71930469	mischka
chr1	72762404	72765092	mischka
chr1	72804793	72806032	mischka
chr1	72813920	72816989	mischka
chr1	72863707	72866178	mischka
chr1	72887358	72888400	mischka
chr1	74066968	74068734	mischka
chr1	75571731	75682655	mischka
chr1	75690798	75698405	mischka
chr1	75698903	75799377	mischka
chr1	76087401	76092376	mischka
chr1	76297274	76299288	mischka
chr1	76615612	76683058	mischka
chr1	76841855	76845462	mischka
chr1	77939111	77944410	mischka
chr1	77944607	77968980	mischka
chr1	77975038	77976694	mischka
chr1	77991869	78014932	mischka
chr1	78370232	78371955	mischka
chr1	78973231	78974460	mischka
chr1	79040586	79042368	mischka
chr1	79045301	79047752	mischka
chr1	79066003	79094180	mischka
chr1	79252855	79275696	mischka
chr1	79292554	79316500	mischka
chr1	79349262	79356439	mischka
chr1	79774544	79775971	mischka
chr1	81026382	81029182	mischka
chr1	81972394	81978299	mischka
chr1	82220557	82228666	mischka
chr1	83761176	83862460	mischka
chr1	84536210	84537789	mischka
chr1	84759260	84760273	mischka
chr1	87125526	87127112	mischka
chr1	87241682	87242809	mischka
chr1	88154629	88159358	mischka
chr1	88276052	88285003	mischka
chr1	88288784	88300283	mischka
chr1	88658420	88659502	mischka
chr1	89997066	89998454	mischka
chr1	90162399	90163500	mischka
chr1	90776770	90778196	mischka
chr1	92275269	92327952	mischka
chr1	93761453	93782005	mischka
chr1	94681141	94684366	mischka
chr1	94967262	94970090	mischka
chr1	95386914	95388561	mischka
chr1	97202860	97204409	mischka
chr1	97645838	97647506	mischka
chr1	97696319	97699572	mischka
chr1	97944921	97965387	mischka
chr1	98069974	98081582	mischka
chr1	98396009	98397728	mischka
chr1	98417915	98442664	mischka
chr1	98470498	98503565	mischka
chr1	98727902	98730065	mischka
chr1	98826407	98827649	mischka
chr1	98828939	98836151	mischka
chr1	99120340	99129135	mischka
chr1	100025845	100040495	mischka
chr1	100057407	100058665	mischka
chr1	100062563	100078437	mischka
chr1	100172316	100182505	mischka
chr1	100202773	100213444	mischka
chr1	100216725	100219196	mischka
chr1	100538472	100540869	mischka
chr1	100802690	100810089	mischka
chr1	100822520	100829471	mischka
chr1	100845062	100848639	mischka
chr1	100878973	100880019	mischka
chr1	100946428	100948254	mischka
chr1	100969566	100972243	mischka
chr1	101015903	101019927	mischka
chr1	101047966	101051102	mischka
chr1	101093704	101101519	mischka
chr1	101126179	101138114	mischka
chr1	101144231	101147385	mischka
chr1	101159231	101183113	mischka
chr1	101213633	101238223	mischka
chr1	101363413	101364821	mischka
chr1	101421481	101425562	mischka
chr1	101440896	101443173	mischka
chr1	101535582	101536862	mischka
chr1	101546683	101548687	mischka
chr1	101569867	101587359	mischka
chr1	101592100	101593853	mischka
chr1	101608906	101622895	mischka
chr1	101981864	101982880	mischka
chr1	102013995	102080218	mischka
chr1	102687074	102691246	mischka
chr1	102728580	102729667	mischka
chr1	102780049	102789604	mischka
chr1	102949885	102950921	mischka
chr1	103190685	103192948	mischka
chr1	103292525	103294588	mischka
chr1	103493626	103547932	mischka
chr1	103555735	103565737	mischka
chr1	103572134	103575858	mischka
chr1	103581664	103583758	mischka
chr1	103682870	103686412	mischka
chr1	103714412	103717209	mischka
chr1	103730274	103734232	mischka
chr1	103758110	103760893	mischka
chr1	103797370	103800938	mischka
chr1	103900669	103904504	mischka
chr1	103914625	103916889	mischka
chr1	103945897	103948988	mischka
chr1	104315528	104317516	mischka
chr1	104400489	104416725	mischka
chr1	104538877	104553864	mischka
chr1	104667246	105139190	mischka
chr1	105141516	105194585	mischka
chr1	105265545	105268055	mischka
chr1	105291964	105311031	mischka
chr1	105316894	105329577	mischka
chr1	105442255	105443323	mischka
chr1	105598707	105603437	mischka
chr1	105674746	105682355	mischka
chr1	105849338	105859497	mischka
chr1	105895161	105905167	mischka
chr1	106062420	106063662	mischka
chr1	106076899	106078143	mischka
chr1	106101205	106104380	mischka
chr1	106124510	106125793	mischka
chr1	106163832	106170108	mischka
chr1	106274776	106276243	mischka
chr1	106309961	106312034	mischka
chr1	106330127	106356650	mischka
chr1	106397951	106400626	mischka
chr1	106415361	106418985	mischka
chr1	106609274	106611241	mischka
chr1	106625451	106698910	mischka
chr1	107676551	107678421	mischka
chr1	108090388	108091440	mischka
chr1	108092611	108094220	mischka
chr1	108290605	108291756	mischka
chr1	108365005	108368120	mischka
chr1	108534225	108543212	mischka
chr1	108675586	108706463	mischka
chr1	108706674	108709169	mischka
chr1	108709742	108775084	mischka
chr1	108928079	108931098	mischka
chr1	109009511	109010696	mischka
chr1	109463135	109464213	mischka
chr1	109750285	109752071	mischka
chr1	110035669	110053173	mischka
chr1	110053601	110056400	mischka
chr1	110134364	110137071	mischka
chr1	110260125	110261211	mischka
chr1	110605354	110609029	mischka
chr1	110762044	110767825	mischka
chr1	110849609	110858636	mischka
chr1	111311704	111316298	mischka
chr1	111774671	111784283	mischka
chr1	111965198	111966287	mischka
chr1	112054615	112057500	mischka
chr1	112075505	112077216	mischka
chr1	112084090	112087325	mischka
chr1	112413442	112415586	mischka
chr1	112426658	112588212	mischka
chr1	112595932	112637665	mischka
chr1	112803372	112804644	mischka
chr1	112807512	112810199	mischka
chr1	113063275	113068387	mischka
chr1	113195053	113343487	mischka
chr1	113446564	113447788	mischka
chr1	113573077	113578128	mischka
chr1	113802214	113814553	mischka
chr1	114188580	114191002	mischka
chr1	114311260	114313937	mischka
chr1	114483521	114486562	mischka
chr1	114993060	114994416	mischka
chr1	115074004	115087860	mischka
chr1	115105001	115175302	mischka
chr1	115450369	115454259	mischka
chr1	115499853	115591848	mischka
chr1	115916939	115933751	mischka
chr1	116057622	116058726	mischka
chr1	116359503	116361191	mischka
chr1	116466034	116468370	mischka
chr1	116520241	116521669	mischka
chr1	117406332	117408557	mischka
chr1	117534101	117535151	mischka
chr1	117778202	117779505	mischka
chr1	117812100	117813514	mischka
chr1	117824183	117826549	mischka
chr1	117833026	117835321	mischka
chr1	117862662	117863927	mischka
chr1	118685774	118690080	mischka
chr1	118763567	118767765	mischka
chr1	118782270	118789618	mischka
chr1	118903856	118904942	mischka
chr1	120126684	120203168	mischka
chr1	120220313	120221481	mischka
chr1	121829433	121864467	mischka
chr1	122378318	122379382	mischka
chr1	122634604	122650950	mischka
chr1	122695573	122701216	mischka
chr1	122702415	122721335	mischka
chr1	122722813	122729781	mischka
chr1	123032647	123033702	mischka
chr1	123076919	123078801	mischka
chr1	123546492	123555174	mischka
chr10	622	283150	mischka
chr10	294116	396973	mischka
chr10	413524	417107	mischka
chr10	556496	558064	mischka
chr10	558308	564712	mischka
chr10	674371	677428	mischka
chr10	714759	716076	mischka
chr10	728027	729168	mischka
chr10	831449	833371	mischka
chr10	936951	950716	mischka
chr10	994492	1011584	mischka
chr10	1125933	1127427	mischka
chr10	1223516	1226739	mischka
chr10	1291321	1293724	mischka
chr10	1404247	1406832	mischka
chr10	1484009	1488180	mischka
chr10	1974589	1979003	mischka
chr10	2108119	2109765	mischka
chr10	2166825	2169694	mischka
chr10	2290107	2293391	mischka
chr10	2821860	2823468	mischka
chr10	3637670	3645741	mischka
chr10	5394973	5400250	mischka
chr10	8043863	8045217	mischka
chr10	8987521	8991808	mischka
chr10	9622485	9624164	mischka
chr10	11631340	11652341	mischka
chr10	11698871	11701690	mischka
chr10	11922072	11939361	mischka
chr10	11950736	11952501	mischka
chr10	12215776	12230644	mischka
chr10	12317431	12318857	mischka
chr10	13135996	13137443	mischka
chr10	13594482	13597388	mischka
chr10	13725479	13727305	mischka
chr10	15537405	15538969	mischka
chr10	16327975	16329038	mischka
chr10	16355616	16389989	mischka
chr10	16390025	16491290	mischka
chr10	16491343	16756103	mischka
chr10	16774435	16775653	mischka
chr10	16784635	16811259	mischka
chr10	16811797	16822573	mischka
chr10	16822580	16865384	mischka
chr10	16865526	16980813	mischka
chr10	16981387	17120976	mischka
chr10	17127617	17245151	mischka
chr10	17269697	17406642	mischka
chr10	17425566	17441531	mischka
chr10	17534469	17535533	mischka
chr10	19877841	19879227	mischka
chr10	19900674	19937417	mischka
chr10	19938027	19974765	mischka
chr10	23138252	23140249	mischka
chr10	23376193	23377760	mischka
chr10	23770214	23771460	mischka
chr10	23921507	23923683	mischka
chr10	24518964	24521131	mischka
chr10	24586523	24588735	mischka
chr10	24595429	24614986	mischka
chr10	25015258	25019906	mischka
chr10	25035708	25036761	mischka
chr10	25359729	25371843	mischka
chr10	25951901	25953161	mischka
chr10	26490228	26492347	mischka
chr10	26612168	26613218	mischka
chr10	26701667	26707146	mischka
chr10	26873665	26875619	mischka
chr10	26892762	26920876	mischka
chr10	27117434	27119465	mischka
chr10	27126270	27129122	mischka
chr10	27201776	27204605	mischka
chr10	27758190	27767747	mischka
chr10	28461287	28464184	mischka
chr10	28700986	28708121	mischka
chr10	28903946	28905151	mischka
chr10	29003338	29004562	mischka
chr10	29131254	29135569	mischka
chr10	29143352	29148168	mischka
chr10	29153066	29156452	mischka
chr10	32074795	32092000	mischka
chr10	32136220	32137669	mischka
chr10	32636245	32642871	mischka
chr10	34086887	34156278	mischka
chr10	34230701	34231810	mischka
chr10	34909446	34911020	mischka
chr10	35110651	35113721	mischka
chr10	35224619	35226278	mischka
chr10	36000400	36006409	mischka
chr10	36228821	36230340	mischka
chr10	36290673	36292626	mischka
chr10	36409107	36412272	mischka
chr10	36556335	36558162	mischka
chr10	36844755	36846300	mischka
chr10	37351223	37352332	mischka
chr10	37390114	37391631	mischka
chr10	37547738	37549502	mischka
chr10	37747291	37749186	mischka
chr10	37779138	37780391	mischka
chr10	38170107	38171344	mischka
chr10	38262006	38264182	mischka
chr10	41568291	41569874	mischka
chr10	41832053	41835250	mischka
chr10	42143722	42147336	mischka
chr10	42224583	42226644	mischka
chr10	42371696	42374116	mischka
chr10	42523198	42525311	mischka
chr10	42888054	42889858	mischka
chr10	43268001	43274712	mischka
chr10	43348239	43350074	mischka
chr10	45623425	45628974	mischka
chr10	45988965	45996364	mischka
chr10	46007747	46009676	mischka
chr10	46037018	46038749	mischka
chr10	46200114	46211925	mischka
chr10	46398629	46417755	mischka
chr10	46805843	46807170	mischka
chr10	47462838	47464499	mischka
chr10	48967105	48969251	mischka
chr10	50351263	50353445	mischka
chr10	50548468	50553474	mischka
chr10	50845289	50846862	mischka
chr10	50888272	50893698	mischka
chr10	51059998	51061287	mischka
chr10	51535082	51536585	mischka
chr10	51668454	51669861	mischka
chr10	51982432	51983567	mischka
chr10	54175900	54335988	mischka
chr10	54769135	54770371	mischka
chr10	54787768	54794774	mischka
chr10	55256527	55258137	mischka
chr10	55742252	55743530	mischka
chr10	56251021	56252715	mischka
chr10	57242598	57244622	mischka
chr10	58537474	58540531	mischka
chr10	62140193	62141427	mischka
chr10	62351740	62354759	mischka
chr10	62950464	62951604	mischka
chr10	63106186	63107364	mischka
chr10	63151047	63162085	mischka
chr10	64218116	64219450	mischka
chr10	64565942	64571443	mischka
chr10	65025800	65027770	mischka
chr10	65312587	65316459	mischka
chr10	65377439	65378889	mischka
chr10	67420254	67421380	mischka
chr10	69814882	69820910	mischka
chr10	69987521	69989054	mischka
chr10	70138700	70142789	mischka
chr10	70360910	70362057	mischka
chr10	70491139	70516185	mischka
chr10	70560458	70571167	mischka
chr10	70626504	70642906	mischka
chr11	675	264466	mischka
chr11	275952	277118	mischka
chr11	398091	399726	mischka
chr11	606268	609411	mischka
chr11	705576	707544	mischka
chr11	773933	878662	mischka
chr11	878762	1008606	mischka
chr11	1008611	1012812	mischka
chr11	1019517	1025976	mischka
chr11	1072697	1074573	mischka
chr11	1077290	1079263	mischka
chr11	1085153	1086950	mischka
chr11	1115539	1118884	mischka
chr11	1132403	1147474	mischka
chr11	1215577	1230501	mischka
chr11	1277634	1283883	mischka
chr11	1287555	1301222	mischka
chr11	1626660	1627858	mischka
chr11	1850239	1890050	mischka
chr11	2316510	2325148	mischka
chr11	2947295	2973692	mischka
chr11	2984971	2995282	mischka
chr11	3055293	3057224	mischka
chr11	3126134	3185265	mischka
chr11	3621653	3626857	mischka
chr11	4247673	4249751	mischka
chr11	4966481	4967787	mischka
chr11	5829888	5831344	mischka
chr11	5946347	5951538	mischka
chr11	6363466	6364756	mischka
chr11	7723224	7728405	mischka
chr11	7855013	7857546	mischka
chr11	8196308	8203214	mischka
chr11	8441314	8443192	mischka
chr11	8560391	8653100	mischka
chr11	9170983	9250606	mischka
chr11	9250706	9300773	mischka
chr11	9300873	9733691	mischka
chr11	9735289	9736613	mischka
chr11	9740506	9807485	mischka
chr11	9952181	9953959	mischka
chr11	10133307	10136631	mischka
chr11	10624654	10953661	mischka
chr11	11139155	11255537	mischka
chr11	11255549	11259027	mischka
chr11	11272125	11274461	mischka
chr11	11276269	11294410	mischka
chr11	11347393	11350547	mischka
chr11	11665255	11756330	mischka
chr11	12503163	12504212	mischka
chr11	12602161	12604145	mischka
chr11	12863833	12866044	mischka
chr11	13168129	13215375	mischka
chr11	13231390	13280405	mischka
chr11	14028866	14069799	mischka
chr11	14391350	14392694	mischka
chr11	15119229	15120360	mischka
chr11	15199292	15218668	mischka
chr11	15243188	15245318	mischka
chr11	15257994	15260007	mischka
chr11	15784749	15799315	mischka
chr11	15922434	15924312	mischka
chr11	16268983	16270544	mischka
chr11	16538590	16540624	mischka
chr11	16927159	16932375	mischka
chr11	19113051	19114397	mischka
chr11	19475508	19477073	mischka
chr11	19478018	19481355	mischka
chr11	19503589	19507996	mischka
chr11	19864478	19951919	mischka
chr11	19952020	19982301	mischka
chr11	20430669	20432340	mischka
chr11	20903419	20905042	mischka
chr11	21023596	21034946	mischka
chr11	21261106	21266171	mischka
chr11	22206435	22219494	mischka
chr11	22361075	22364239	mischka
chr11	22396491	22404590	mischka
chr11	22547116	22550607	mischka
chr11	24442143	24443808	mischka
chr11	24475502	24493173	mischka
chr11	24610525	24613098	mischka
chr11	25456837	25459050	mischka
chr11	25772552	25774431	mischka
chr11	25988820	25990463	mischka
chr11	26130686	26137109	mischka
chr11	26174891	26189735	mischka
chr11	26799354	26801001	mischka
chr11	26862443	26871550	mischka
chr11	26907829	26919332	mischka
chr11	27134092	27135352	mischka
chr11	27159387	27161831	mischka
chr11	27214243	27233571	mischka
chr11	27235143	27236220	mischka
chr11	27437859	27440632	mischka
chr11	28591845	28593242	mischka
chr11	28731022	28732458	mischka
chr11	30185639	30188381	mischka
chr11	30278271	30280454	mischka
chr11	30313612	30323464	mischka
chr11	30360987	30416693	mischka
chr11	30560155	30562001	mischka
chr11	30878157	30879426	mischka
chr11	31296324	31297818	mischka
chr11	32291624	32292697	mischka
chr11	32658488	32660857	mischka
chr11	32934796	32942119	mischka
chr11	32992833	32994881	mischka
chr11	33098541	33099715	mischka
chr11	33377660	33405283	mischka
chr11	39007996	39011737	mischka
chr11	39218693	39221843	mischka
chr11	40496572	40537554	mischka
chr11	40603326	40609448	mischka
chr11	40745522	40756974	mischka
chr11	40777360	40884740	mischka
chr11	40925422	40954903	mischka
chr11	40964875	40978290	mischka
chr11	41704309	41729911	mischka
chr11	41730011	41760087	mischka
chr11	41792804	41794003	mischka
chr11	42047223	42072476	mischka
chr11	42081050	42193240	mischka
chr11	42193474	42236942	mischka
chr11	42427905	42430022	mischka
chr11	42976379	42978254	mischka
chr11	43249039	43250126	mischka
chr11	43352903	43355066	mischka
chr11	43770091	43771957	mischka
chr11	46172612	46174374	mischka
chr11	46968182	46969564	mischka
chr11	47476297	47477633	mischka
chr11	47482952	47486437	mischka
chr11	47820746	47823781	mischka
chr11	47889911	47892749	mischka
chr11	48044959	48048131	mischka
chr11	48327203	48332340	mischka
chr11	48652278	48670566	mischka
chr11	48863278	48864344	mischka
chr11	50391861	50404171	mischka
chr11	50801744	50803210	mischka
chr11	50911470	50912504	mischka
chr11	51202498	51212433	mischka
chr11	51520224	51521598	mischka
chr11	51620774	51629226	mischka
chr11	51648830	51653441	mischka
chr11	51653999	51762211	mischka
chr11	51764713	51850685	mischka
chr11	51972513	51974597	mischka
chr11	52779492	52783201	mischka
chr11	54143323	54153271	mischka
chr11	54229793	54234702	mischka
chr11	54307272	54316672	mischka
chr11	54494068	54495228	mischka
chr11	56593235	56594428	mischka
chr11	56594771	56595819	mischka
chr11	57601846	57603137	mischka
chr11	57618744	57619864	mischka
chr11	57694160	57702794	mischka
chr11	57880266	57882435	mischka
chr11	58048077	58089885	mischka
chr11	59057552	59058926	mischka
chr11	59767115	59772627	mischka
chr11	60515202	60517239	mischka
chr11	60710815	60719526	mischka
chr11	60915747	60918273	mischka
chr11	60941997	60943319	mischka
chr11	60954206	60955349	mischka
chr11	60967386	60969119	mischka
chr11	61078709	61080025	mischka
chr11	61102460	61103600	mischka
chr11	61110152	61111462	mischka
chr11	61820801	61826084	mischka
chr11	61894457	61897151	mischka
chr11	64089469	64091349	mischka
chr11	64342846	64343981	mischka
chr11	64463159	64467831	mischka
chr11	65153670	65155528	mischka
chr11	65595230	65598715	mischka
chr11	66554721	66570056	mischka
chr11	66638877	66640943	mischka
chr11	66904554	66955056	mischka
chr11	66955157	67005822	mischka
chr11	67143519	67144716	mischka
chr11	67887086	67895552	mischka
chr11	68034277	68036160	mischka
chr11	69168720	69170562	mischka
chr11	70030831	70031840	mischka
chr11	71321717	71322901	mischka
chr11	72602951	72604992	mischka
chr11	74794737	74799994	mischka
chr12	0	203479	mischka
chr12	212538	213778	mischka
chr12	215903	230384	mischka
chr12	232715	276436	mischka
chr12	318180	319347	mischka
chr12	436259	442042	mischka
chr12	524135	529586	mischka
chr12	582333	595284	mischka
chr12	651328	655646	mischka
chr12	764443	766525	mischka
chr12	830346	831944	mischka
chr12	1000760	1002068	mischka
chr12	1029255	1036249	mischka
chr12	1072303	1076319	mischka
chr12	1109585	1114651	mischka
chr12	1122556	1128904	mischka
chr12	1129819	1136050	mischka
chr12	1159064	1160601	mischka
chr12	1184800	1186951	mischka
chr12	1290410	1293074	mischka
chr12	1349264	1352433	mischka
chr12	1418505	1420982	mischka
chr12	1431956	1434435	mischka
chr12	1438797	1441400	mischka
chr12	1539538	1543637	mischka
chr12	1565051	1567290	mischka
chr12	1595331	1610617	mischka
chr12	1772554	1773781	mischka
chr12	1790646	1792520	mischka
chr12	2058624	2062658	mischka
chr12	2239670	2240937	mischka
chr12	2346453	2407680	mischka
chr12	2418112	2466834	mischka
chr12	2698834	2701143	mischka
chr12	2852581	2865616	mischka
chr12	2884585	2885689	mischka
chr12	2926112	2933791	mischka
chr12	2975660	2982048	mischka
chr12	4258406	4260030	mischka
chr12	4779603	4781684	mischka
chr12	4849095	4850883	mischka
chr12	5369453	5370734	mischka
chr12	5731927	5733300	mischka
chr12	5775774	5781074	mischka
chr12	6098267	6099467	mischka
chr12	6847490	6849196	mischka
chr12	7113333	7115984	mischka
chr12	9203175	9204636	mischka
chr12	9451269	9452603	mischka
chr12	10125074	10126075	mischka
chr12	10446340	10447663	mischka
chr12	10661827	10663104	mischka
chr12	10669141	10676852	mischka
chr12	10758164	10766565	mischka
chr12	11002968	11010528	mischka
chr12	11633709	11638886	mischka
chr12	11728673	11729850	mischka
chr12	11811420	11812512	mischka
chr12	12679972	12681296	mischka
chr12	12849053	12854257	mischka
chr12	13822862	13826840	mischka
chr12	13912865	13945333	mischka
chr12	14006445	14016469	mischka
chr12	14794249	14795785	mischka
chr12	15018919	15068651	mischka
chr12	15068751	15118449	mischka
chr12	15597728	15600676	mischka
chr12	15645258	15647933	mischka
chr12	15934373	15935715	mischka
chr12	17113354	17117353	mischka
chr12	17549257	17550853	mischka
chr12	17786725	17794262	mischka
chr12	17821700	17830934	mischka
chr12	18554981	18557064	mischka
chr12	18608275	18610187	mischka
chr12	20139733	20140921	mischka
chr12	20565503	20567398	mischka
chr12	20594563	20600348	mischka
chr12	20612182	20615636	mischka
chr12	20672283	20679147	mischka
chr12	20797690	20798793	mischka
chr12	20867985	20873773	mischka
chr12	20903432	20904434	mischka
chr12	22461025	22462548	mischka
chr12	22725850	22726994	mischka
chr12	24054839	24056753	mischka
chr12	24447466	24453640	mischka
chr12	24489166	24491056	mischka
chr12	24491914	24494557	mischka
chr12	24530081	24532119	mischka
chr12	24579294	24582994	mischka
chr12	24634753	24638655	mischka
chr12	25479224	25480485	mischka
chr12	26516486	26517684	mischka
chr12	26530375	26537794	mischka
chr12	26623892	26624938	mischka
chr12	27267645	27272691	mischka
chr12	27288349	27290485	mischka
chr12	27848901	27850951	mischka
chr12	28302341	28337341	mischka
chr12	28823073	28825310	mischka
chr12	29671032	29673011	mischka
chr12	30334167	30335285	mischka
chr12	30360332	30362142	mischka
chr12	30472069	30473319	mischka
chr12	31062559	31141688	mischka
chr12	31145369	31162739	mischka
chr12	31200009	31201257	mischka
chr12	31227970	31276674	mischka
chr12	32474535	32480264	mischka
chr12	32488436	32490294	mischka
chr12	33241135	33243997	mischka
chr12	33337806	33339851	mischka
chr12	33405229	33406382	mischka
chr12	33476316	33477546	mischka
chr12	33881605	33883216	mischka
chr12	34353890	34357096	mischka
chr12	35617541	35619806	mischka
chr12	35654525	35655683	mischka
chr12	35722812	35739337	mischka
chr12	35818726	35822431	mischka
chr12	36597999	36599757	mischka
chr12	36724840	36728846	mischka
chr12	37107225	37108611	mischka
chr12	37111191	37112830	mischka
chr12	37660211	37662362	mischka
chr12	38293895	38297254	mischka
chr12	39071115	39072393	mischka
chr12	39272020	39273847	mischka
chr12	40012342	40013826	mischka
chr12	40926478	40927705	mischka
chr12	40946291	40947476	mischka
chr12	41559294	41560411	mischka
chr12	41873802	41879280	mischka
chr12	41880962	41886604	mischka
chr12	41949436	41950899	mischka
chr12	42203243	42204655	mischka
chr12	43910752	43911982	mischka
chr12	44036728	44040689	mischka
chr12	44102809	44104308	mischka
chr12	44477879	44481299	mischka
chr12	45936130	45938340	mischka
chr12	45939997	45941916	mischka
chr12	47048154	47049303	mischka
chr12	47267769	47268970	mischka
chr12	47328979	47332732	mischka
chr12	48381452	48420003	mischka
chr12	48555543	48559556	mischka
chr12	49845063	49850444	mischka
chr12	49980779	49982063	mischka
chr12	53269398	53271836	mischka
chr12	54721166	54722207	mischka
chr12	54854143	54856009	mischka
chr12	54948754	54992260	mischka
chr12	54992370	55036020	mischka
chr12	55234058	55235695	mischka
chr12	55456317	55458540	mischka
chr12	57981727	57983533	mischka
chr12	58009273	58012079	mischka
chr12	59331454	59332720	mischka
chr12	59340668	59342927	mischka
chr12	60030182	60035519	mischka
chr12	60628404	60647616	mischka
chr12	61446477	61483405	mischka
chr12	61483593	61520230	mischka
chr12	63511871	63512914	mischka
chr12	64308000	64325947	mischka
chr12	64561118	64565489	mischka
chr12	65602547	65605065	mischka
chr12	65729287	65732355	mischka
chr12	66041926	66045353	mischka
chr12	67274380	67277631	mischka
chr12	67801354	67806877	mischka
chr12	67891571	67893700	mischka
chr12	67939233	67987593	mischka
chr12	67987693	68036051	mischka
chr12	68905017	68911185	mischka
chr12	70827878	70887463	mischka
chr12	70887564	70947013	mischka
chr12	72385995	72387113	mischka
chr12	72406093	72415266	mischka
chr12	72506967	72509016	mischka
chr12	72621361	72626140	mischka
chr12	72653680	72655271	mischka
chr12	72911639	72913023	mischka
chr13	123	137536	mischka
chr13	407181	410744	mischka
chr13	586209	587607	mischka
chr13	947530	948655	mischka
chr13	1181072	1182551	mischka
chr13	1965025	1967460	mischka
chr13	2169354	2170891	mischka
chr13	2385397	2389115	mischka
chr13	2409419	2413281	mischka
chr13	2857664	2863308	mischka
chr13	2871509	2873067	mischka
chr13	3098384	3099587	mischka
chr13	3100294	3103649	mischka
chr13	3813848	3815412	mischka
chr13	4219396	4221889	mischka
chr13	4496240	4497342	mischka
chr13	4973985	4996048	mischka
chr13	5004422	5008351	mischka
chr13	5196131	5206387	mischka
chr13	5206391	5219060	mischka
chr13	6542534	6596589	mischka
chr13	6596689	6653750	mischka
chr13	7291327	7292955	mischka
chr13	7975725	7977503	mischka
chr13	8013041	8014379	mischka
chr13	8183749	8185758	mischka
chr13	8252318	8253580	mischka
chr13	9183061	9184500	mischka
chr13	9333766	9336139	mischka
chr13	9412812	9416453	mischka
chr13	9601846	9605242	mischka
chr13	10320245	10322164	mischka
chr13	10521676	10522828	mischka
chr13	10659052	10660271	mischka
chr13	10943431	10944910	mischka
chr13	11087214	11089506	mischka
chr13	11109817	11113476	mischka
chr13	11222374	11224080	mischka
chr13	11588497	11590472	mischka
chr13	11905759	11908645	mischka
chr13	12205485	12208236	mischka
chr13	13015030	13086883	mischka
chr13	13087215	13136508	mischka
chr13	13231731	13254928	mischka
chr13	13289688	13292371	mischka
chr13	13416015	13506895	mischka
chr13	13506896	13557941	mischka
chr13	13557997	13582034	mischka
chr13	13591680	13593137	mischka
chr13	13672350	13673734	mischka
chr13	13806036	13807619	mischka
chr13	14461737	14465582	mischka
chr13	16043665	16045712	mischka
chr13	16089172	16090953	mischka
chr13	16479184	16483250	mischka
chr13	16491291	16494423	mischka
chr13	17317700	17318996	mischka
chr13	18585359	18587595	mischka
chr13	19239637	19241077	mischka
chr13	20248548	20250448	mischka
chr13	21987723	21993623	mischka
chr13	26597582	26728518	mischka
chr13	27295434	27297105	mischka
chr13	27480450	27482367	mischka
chr13	28562684	28575753	mischka
chr13	28793661	28795024	mischka
chr13	29906221	29942175	mischka
chr13	29942275	29978455	mischka
chr13	30128279	30160156	mischka
chr13	30421987	30456379	mischka
chr13	31845897	31847482	mischka
chr13	32426275	32427730	mischka
chr13	32781666	32836050	mischka
chr13	32838024	32898655	mischka
chr13	34339516	34346933	mischka
chr13	34348961	34355708	mischka
chr13	34907924	34909513	mischka
chr13	36562356	36602064	mischka
chr13	37276620	37278365	mischka
chr13	37479694	37624730	mischka
chr13	37638806	37639981	mischka
chr13	37787206	37788923	mischka
chr13	37984796	37985829	mischka
chr13	38145748	38157444	mischka
chr13	38391960	38393523	mischka
chr13	38852384	38854162	mischka
chr13	38991350	38995341	mischka
chr13	38995345	39030336	mischka
chr13	39835060	39836993	mischka
chr13	40055655	40056771	mischka
chr13	41001820	41026808	mischka
chr13	41441233	41464442	mischka
chr13	42308672	42310944	mischka
chr13	43259449	43263335	mischka
chr13	43266196	43270313	mischka
chr13	44563864	44565130	mischka
chr13	45598226	45600572	mischka
chr13	46163494	46169009	mischka
chr13	46196986	46198487	mischka
chr13	47490000	47512091	mischka
chr13	47512191	47574313	mischka
chr13	47574413	47626022	mischka
chr13	48678019	48679288	mischka
chr13	48746169	48747684	mischka
chr13	48966259	48968309	mischka
chr13	49216974	49218484	mischka
chr13	49804038	49805847	mischka
chr13	49822436	49823787	mischka
chr13	50014589	50015888	mischka
chr13	50148155	50150438	mischka
chr13	50276050	50283553	mischka
chr13	50399954	50401838	mischka
chr13	50745517	50746747	mischka
chr13	50884307	50888733	mischka
chr13	51562141	51564230	mischka
chr13	54031366	54086116	mischka
chr13	54086222	54141231	mischka
chr13	54439761	54441585	mischka
chr13	55032537	55034991	mischka
chr13	55035141	55037910	mischka
chr13	56226236	56228327	mischka
chr13	58170369	58172680	mischka
chr13	59131014	59132373	mischka
chr13	59626967	59628556	mischka
chr13	59736570	59738382	mischka
chr13	59766935	60041612	mischka
chr13	60051848	60090068	mischka
chr13	60124921	60173678	mischka
chr13	60210259	60213030	mischka
chr13	60325124	60330667	mischka
chr13	60507054	60593499	mischka
chr13	61147949	61162334	mischka
chr13	61283059	61285078	mischka
chr13	61341924	61343323	mischka
chr13	62044390	62045639	mischka
chr13	62667657	62669726	mischka
chr13	62925664	62926670	mischka
chr13	63120376	63123256	mischka
chr13	63815891	63817709	mischka
chr13	63857172	63859108	mischka
chr13	63895175	63898036	mischka
chr13	64017619	64020634	mischka
chr13	64187993	64265818	mischka
chr14	0	45674	mischka
chr14	45721	77565	mischka
chr14	77582	99304	mischka
chr14	117172	141667	mischka
chr14	402939	418857	mischka
chr14	512210	514234	mischka
chr14	737450	760485	mischka
chr14	817308	819788	mischka
chr14	819929	841521	mischka
chr14	1021445	1069052	mischka
chr14	1096394	1097906	mischka
chr14	1349631	1353809	mischka
chr14	1403711	1405999	mischka
chr14	1454779	1463388	mischka
chr14	1736625	1737710	mischka
chr14	1757763	1759192	mischka
chr14	1936236	1938048	mischka
chr14	1938074	1941441	mischka
chr14	2000685	2048442	mischka
chr14	2053696	2077195	mischka
chr14	2285464	2380999	mischka
chr14	2387914	2402055	mischka
chr14	2402085	2450828	mischka
chr14	2529902	2617550	mischka
chr14	2620185	2686367	mischka
chr14	2722402	2724679	mischka
chr14	2826370	2827861	mischka
chr14	5282144	5283739	mischka
chr14	6163711	6164722	mischka
chr14	6256939	6279510	mischka
chr14	6293796	6303832	mischka
chr14	6698386	6699592	mischka
chr14	6699593	6728831	mischka
chr14	9256795	9258415	mischka
chr14	9898575	9900419	mischka
chr14	10013510	10016381	mischka
chr14	10745159	10746476	mischka
chr14	10836825	10842385	mischka
chr14	10955422	10959472	mischka
chr14	11215937	11217807	mischka
chr14	11232914	11288260	mischka
chr14	11288360	11374778	mischka
chr14	11457730	11460186	mischka
chr14	11485572	11493678	mischka
chr14	11528782	11538552	mischka
chr14	11548080	11628470	mischka
chr14	11961708	11972296	mischka
chr14	11977442	11983399	mischka
chr14	12073721	12080984	mischka
chr14	12098801	12101618	mischka
chr14	12140872	12191606	mischka
chr14	12322305	12354318	mischka
chr14	12354418	12386472	mischka
chr14	13520257	13526468	mischka
chr14	13942584	13943695	mischka
chr14	14292016	14293522	mischka
chr14	14632330	14634025	mischka
chr14	15065817	15067285	mischka
chr14	15381057	15383365	mischka
chr14	15510869	15513068	mischka
chr14	17784466	17787214	mischka
chr14	18012466	18019708	mischka
chr14	18100036	18101239	mischka
chr14	18423517	18431292	mischka
chr14	18765145	18766666	mischka
chr14	19283744	19285220	mischka
chr14	19449998	19451173	mischka
chr14	19624389	19626556	mischka
chr14	20492062	20493414	mischka
chr14	21768756	21770556	mischka
chr14	22277789	22288594	mischka
chr14	22334373	22336985	mischka
chr14	23121206	23124047	mischka
chr14	23187890	23189134	mischka
chr14	24587491	24589033	mischka
chr14	24597915	24599207	mischka
chr14	24827523	24828579	mischka
chr14	26748056	26749413	mischka
chr14	26861643	26867026	mischka
chr14	27122599	27141145	mischka
chr14	27413520	27414575	mischka
chr14	27437245	27495418	mischka
chr14	27495884	27553593	mischka
chr14	27567621	27568950	mischka
chr14	27733881	27735099	mischka
chr14	27786483	27788649	mischka
chr14	28869060	28870470	mischka
chr14	28895263	28897654	mischka
chr14	29489879	29491820	mischka
chr14	30678746	30680567	mischka
chr14	31692877	31694224	mischka
chr14	32071288	32073797	mischka
chr14	33607809	33609950	mischka
chr14	34377869	34381619	mischka
chr14	34598260	34600042	mischka
chr14	34757587	34780829	mischka
chr14	34782081	34805703	mischka
chr14	35817796	35819865	mischka
chr14	36175175	36176617	mischka
chr14	36254270	36255861	mischka
chr14	36619116	36620766	mischka
chr14	36699822	36702523	mischka
chr14	37038684	37047757	mischka
chr14	37297946	37299586	mischka
chr14	37406710	37411791	mischka
chr14	37417925	37419386	mischka
chr14	38025791	38032796	mischka
chr14	38663989	38665312	mischka
chr14	38672020	38673955	mischka
chr14	39605811	39612409	mischka
chr14	44955445	44957281	mischka
chr14	45091710	45135025	mischka
chr14	45241588	45243677	mischka
chr14	45278165	45279539	mischka
chr14	46337106	46338781	mischka
chr14	46636648	46638120	mischka
chr14	46931219	46940504	mischka
chr14	47336646	47338208	mischka
chr14	47673214	47675291	mischka
chr14	47706310	47708470	mischka
chr14	48780954	48812653	mischka
chr14	48976647	48980629	mischka
chr14	50597501	50604159	mischka
chr14	51636346	51638251	mischka
chr14	52185648	52189267	mischka
chr14	52193557	52196781	mischka
chr14	52493904	52502345	mischka
chr14	52535609	52537605	mischka
chr14	52588497	52590019	mischka
chr14	52735620	52736840	mischka
chr14	53373427	53374563	mischka
chr14	54908071	54910003	mischka
chr14	57043398	57046440	mischka
chr14	58098951	58100809	mischka
chr14	58444628	58491197	mischka
chr14	58565032	58589856	mischka
chr14	59976515	59978598	mischka
chr14	61100097	61102663	mischka
chr15	3909	95699	mischka
chr15	99326	130477	mischka
chr15	148224	218430	mischka
chr15	222384	255642	mischka
chr15	257270	288959	mischka
chr15	295249	301483	mischka
chr15	397228	402013	mischka
chr15	656677	660285	mischka
chr15	713650	719106	mischka
chr15	2531568	2533174	mischka
chr15	2552308	2553446	mischka
chr15	2576585	2580015	mischka
chr15	2955140	2956666	mischka
chr15	2956855	2964784	mischka
chr15	3187632	3238265	mischka
chr15	3385426	3433822	mischka
chr15	3833462	3839884	mischka
chr15	3941255	3943992	mischka
chr15	4667186	4682731	mischka
chr15	4989642	4991618	mischka
chr15	5071200	5072417	mischka
chr15	6013086	6014117	mischka
chr15	6027062	6042282	mischka
chr15	6950229	6959048	mischka
chr15	7550686	7552878	mischka
chr15	7961119	7962939	mischka
chr15	8536554	8577518	mischka
chr15	8577539	8615326	mischka
chr15	8616780	8625143	mischka
chr15	8757283	8758315	mischka
chr15	8943884	8945002	mischka
chr15	9222679	9227886	mischka
chr15	9280992	9284345	mischka
chr15	9863394	9864568	mischka
chr15	10404678	10405863	mischka
chr15	10444562	10445584	mischka
chr15	10916668	10918253	mischka
chr15	11246137	11247743	mischka
chr15	11519649	11564920	mischka
chr15	11565026	11610367	mischka
chr15	12571801	12599163	mischka
chr15	12654386	12659781	mischka
chr15	13411811	13419653	mischka
chr15	13600388	13601849	mischka
chr15	13662536	13693587	mischka
chr15	13730160	13752972	mischka
chr15	13788864	13791447	mischka
chr15	13791581	13797201	mischka
chr15	13982149	13987802	mischka
chr15	14175102	14179725	mischka
chr15	14757802	14761067	mischka
chr15	14884042	14887332	mischka
chr15	14933479	14947857	mischka
chr15	14949511	14952675	mischka
chr15	15154187	15155654	mischka
chr15	15316340	15317688	mischka
chr15	15433446	15438267	mischka
chr15	15517316	15518323	mischka
chr15	15635765	15636859	mischka
chr15	15651937	15655947	mischka
chr15	16883967	16887876	mischka
chr15	16904980	16906717	mischka
chr15	17062501	17064574	mischka
chr15	17093042	17113433	mischka
chr15	17113659	17213504	mischka
chr15	17222151	17227779	mischka
chr15	17230540	17323350	mischka
chr15	17331083	17373381	mischka
chr15	17389195	17428467	mischka
chr15	17438545	17457985	mischka
chr15	17460364	17490473	mischka
chr15	17495977	17508443	mischka
chr15	17639237	17642913	mischka
chr15	17679962	17693430	mischka
chr15	17734519	17739089	mischka
chr15	17793655	17795648	mischka
chr15	17815827	17816829	mischka
chr15	18133680	18136290	mischka
chr15	18150162	18154517	mischka
chr15	18365276	18367318	mischka
chr15	18620386	18623512	mischka
chr15	18646171	18654205	mischka
chr15	18709290	18711190	mischka
chr15	18817539	18835849	mischka
chr15	18887141	18888471	mischka
chr15	19094523	19097848	mischka
chr15	19268568	19269933	mischka
chr15	19994169	19998509	mischka
chr15	20071291	20074171	mischka
chr15	20799553	20861980	mischka
chr15	20862083	20911900	mischka
chr15	20912000	20973148	mischka
chr15	22729681	22784262	mischka
chr15	23429750	23431199	mischka
chr15	26430128	26459910	mischka
chr15	26600725	26605792	mischka
chr15	27084805	27086427	mischka
chr15	27479302	27515394	mischka
chr15	27515539	27555181	mischka
chr15	27638514	27640366	mischka
chr15	29586461	29591856	mischka
chr15	29995354	29996847	mischka
chr15	30120683	30138112	mischka
chr15	31713954	31743634	mischka
chr15	33781308	33782607	mischka
chr15	33921311	33922596	mischka
chr15	33954077	33956357	mischka
chr15	34086816	34089414	mischka
chr15	34327529	34330301	mischka
chr15	34533166	34536556	mischka
chr15	34625145	34626247	mischka
chr15	35635828	35639866	mischka
chr15	35685412	35695338	mischka
chr15	36001477	36002826	mischka
chr15	36803007	36804387	mischka
chr15	36983700	36986031	mischka
chr15	38298157	38300797	mischka
chr15	38629185	38631517	mischka
chr15	38976738	38982056	mischka
chr15	39447959	39450819	mischka
chr15	39695035	39708744	mischka
chr15	39726623	39729431	mischka
chr15	39831961	39833276	mischka
chr15	39863234	39865410	mischka
chr15	39901055	39904779	mischka
chr15	40318271	40321573	mischka
chr15	40922773	40924569	mischka
chr15	42688820	42690242	mischka
chr15	42794174	42796392	mischka
chr15	42962165	42976447	mischka
chr15	42980277	42999867	mischka
chr15	44100725	44105270	mischka
chr15	44543545	44548576	mischka
chr15	44946640	44949747	mischka
chr15	45498724	45500027	mischka
chr15	46094286	46141195	mischka
chr15	46141571	46188473	mischka
chr15	46336245	46337678	mischka
chr15	48284441	48285564	mischka
chr15	48320178	48321186	mischka
chr15	48418097	48419991	mischka
chr15	49429896	49434326	mischka
chr15	50647167	50650233	mischka
chr15	51187775	51189116	mischka
chr15	51581426	51586322	mischka
chr15	51868153	51869260	mischka
chr15	51869368	51873108	mischka
chr15	51879420	51881364	mischka
chr15	52643198	52644955	mischka
chr15	52663104	52665454	mischka
chr15	53224427	53225465	mischka
chr15	53249425	53272325	mischka
chr15	53275910	53294307	mischka
chr15	53932727	53935946	mischka
chr15	55187409	55189433	mischka
chr15	55452928	55454553	mischka
chr15	55835798	55837089	mischka
chr15	56142619	56146528	mischka
chr15	56413129	56414644	mischka
chr15	58071582	58093889	mischka
chr15	58659705	58673767	mischka
chr15	58674595	58682892	mischka
chr15	58682900	58697437	mischka
chr15	59291483	59294147	mischka
chr15	61429636	61433684	mischka
chr15	61469853	61596325	mischka
chr15	61779706	61788596	mischka
chr15	62114675	62118263	mischka
chr15	62275726	62277536	mischka
chr15	62902152	62918530	mischka
chr15	62963424	62979330	mischka
chr15	63127960	63149968	mischka
chr15	63184043	63199566	mischka
chr15	63208675	63215333	mischka
chr15	64059034	64078123	mischka
chr15	64449756	64451989	mischka
chr15	64649322	64676183	mischka
chr16	0	134807	mischka
chr16	140216	175614	mischka
chr16	480086	481454	mischka
chr16	520987	530898	mischka
chr16	565329	595735	mischka
chr16	825107	826385	mischka
chr16	913384	1044029	mischka
chr16	1044219	1395608	mischka
chr16	1395643	1404623	mischka
chr16	1410081	1438921	mischka
chr16	1446501	1448640	mischka
chr16	2287616	2289038	mischka
chr16	2316300	2320946	mischka
chr16	2605220	2660101	mischka
chr16	2660575	2715827	mischka
chr16	2731144	2732408	mischka
chr16	2746522	2766097	mischka
chr16	2928602	2935808	mischka
chr16	5048223	5049700	mischka
chr16	5395889	5397728	mischka
chr16	5493934	5500341	mischka
chr16	5502571	5517998	mischka
chr16	5685729	5692364	mischka
chr16	5700608	5717923	mischka
chr16	5718934	5733576	mischka
chr16	5893006	5894620	mischka
chr16	6203475	6209415	mischka
chr16	6218408	6226050	mischka
chr16	6233322	6247434	mischka
chr16	6250620	6259950	mischka
chr16	6265543	6273148	mischka
chr16	6383024	6392149	mischka
chr16	6428174	6429446	mischka
chr16	6475026	6476304	mischka
chr16	6540819	6542430	mischka
chr16	6550076	6551704	mischka
chr16	6728558	6735473	mischka
chr16	6739231	6746109	mischka
chr16	6916368	6917968	mischka
chr16	7050686	7079697	mischka
chr16	7869604	7877199	mischka
chr16	8259074	8263199	mischka
chr16	8300947	8314625	mischka
chr16	8361038	8362922	mischka
chr16	8386898	8402005	mischka
chr16	9063813	9068955	mischka
chr16	9862054	9957379	mischka
chr16	10024236	10186057	mischka
chr16	10186159	10284221	mischka
chr16	10288413	10321721	mischka
chr16	10321729	10346576	mischka
chr16	10351514	10361571	mischka
chr16	11027862	11031477	mischka
chr16	12615931	12618303	mischka
chr16	13084030	13231162	mischka
chr16	13231712	13289453	mischka
chr16	13476957	13478668	mischka
chr16	13483025	13484268	mischka
chr16	13487000	13490763	mischka
chr16	13490967	13515945	mischka
chr16	13517385	13610365	mischka
chr16	13610578	13669234	mischka
chr16	13669334	13759923	mischka
chr16	13897762	13899483	mischka
chr16	13995628	13997977	mischka
chr16	14223647	14226998	mischka
chr16	14466364	14470561	mischka
chr16	14545815	14549639	mischka
chr16	14555590	14580345	mischka
chr16	14580877	14692380	mischka
chr16	14692480	14764255	mischka
chr16	14764355	14793405	mischka
chr16	14793526	14801611	mischka
chr16	14805762	14814087	mischka
chr16	14820748	14856519	mischka
chr16	14920018	14956850	mischka
chr16	15519982	15522979	mischka
chr16	15605549	15606893	mischka
chr16	15974781	15977150	mischka
chr16	15979756	15993296	mischka
chr16	16184988	16186216	mischka
chr16	16237327	16239889	mischka
chr16	16289251	16346550	mischka
chr16	16536756	16538275	mischka
chr16	17571286	17572783	mischka
chr16	18163409	18165402	mischka
chr16	18736980	18738278	mischka
chr16	19284622	19286630	mischka
chr16	20557801	20561533	mischka
chr16	20655642	20657783	mischka
chr16	20878398	20879633	mischka
chr16	20999166	21000395	mischka
chr16	21815750	21817245	mischka
chr16	21827048	21828788	mischka
chr16	21830311	21850640	mischka
chr16	21914103	21921450	mischka
chr16	21956626	21989658	mischka
chr16	22048014	22051930	mischka
chr16	22203788	22205627	mischka
chr16	22640412	22642622	mischka
chr16	22850262	22851856	mischka
chr16	22865718	22867032	mischka
chr16	22928686	22930544	mischka
chr16	23223728	23225145	mischka
chr16	23475349	23476410	mischka
chr16	24010290	24016945	mischka
chr16	24059804	24061358	mischka
chr16	24223506	24229792	mischka
chr16	24806364	24808027	mischka
chr16	25517704	25520542	mischka
chr16	25791961	25793448	mischka
chr16	26162150	26163699	mischka
chr16	26194815	26196292	mischka
chr16	26366162	26368618	mischka
chr16	26430881	26439468	mischka
chr16	26441991	26444302	mischka
chr16	26489140	26490574	mischka
chr16	26616384	26618064	mischka
chr16	26770955	26772108	mischka
chr16	26772368	26774238	mischka
chr16	26987877	26988909	mischka
chr16	27539007	27540834	mischka
chr16	28336472	28341556	mischka
chr16	30522636	30525576	mischka
chr16	30746311	30747826	mischka
chr16	30914835	30930694	mischka
chr16	31970658	31972344	mischka
chr16	33204720	33276217	mischka
chr16	33276317	33347688	mischka
chr16	33401697	33410955	mischka
chr16	33690598	33693668	mischka
chr16	34370686	34371840	mischka
chr16	34399877	34402853	mischka
chr16	34487273	34499435	mischka
chr16	34507266	34512962	mischka
chr16	34874496	34876362	mischka
chr16	34994958	34998542	mischka
chr16	35325680	35327479	mischka
chr16	38045239	38046388	mischka
chr16	38140982	38142753	mischka
chr16	39422765	39440531	mischka
chr16	40274973	40276358	mischka
chr16	40679832	40681505	mischka
chr16	40768104	40769883	mischka
chr16	40799984	40813634	mischka
chr16	40857326	40885825	mischka
chr16	40946289	41007908	mischka
chr16	41011288	41073724	mischka
chr16	41414596	41434597	mischka
chr16	41579122	41580244	mischka
chr16	41783892	41787980	mischka
chr16	41897896	41900944	mischka
chr16	42267217	42313087	mischka
chr16	42443603	42447566	mischka
chr16	42925594	42927149	mischka
chr16	43879899	43890221	mischka
chr16	44116838	44156073	mischka
chr16	44156204	44194987	mischka
chr16	46264318	46266264	mischka
chr16	46595553	46597272	mischka
chr16	46720091	46721102	mischka
chr16	46811891	46813390	mischka
chr16	47624782	47626469	mischka
chr16	47681729	47682760	mischka
chr16	48222804	48241972	mischka
chr16	48243139	48262090	mischka
chr16	48268088	48276181	mischka
chr16	48363175	48383270	mischka
chr16	48488115	48499424	mischka
chr16	48525942	48529208	mischka
chr16	51237272	51242529	mischka
chr16	51246978	51252422	mischka
chr16	51597751	51827476	mischka
chr16	51846735	51872182	mischka
chr16	51912053	51921015	mischka
chr16	52060732	52086794	mischka
chr16	52569865	52573682	mischka
chr16	52609883	52611953	mischka
chr16	52671583	52703445	mischka
chr16	52915977	52917295	mischka
chr16	53123427	53125195	mischka
chr16	53306712	53330845	mischka
chr16	53562414	53583777	mischka
chr16	54597529	54599238	mischka
chr16	54615569	54625347	mischka
chr16	55069687	55283557	mischka
chr16	55283657	55403898	mischka
chr16	55693589	55695594	mischka
chr16	55989859	55992010	mischka
chr16	56284380	56303993	mischka
chr16	56318648	56369646	mischka
chr16	57932358	57933739	mischka
chr16	58625133	58641025	mischka
chr16	58641125	58664653	mischka
chr16	59014783	59017070	mischka
chr16	59487362	59533353	mischka
chr16	59593987	59595172	mischka
chr16	59737044	59739455	mischka
chr16	60275976	60333235	mischka
chr16	60336814	60356769	mischka
chr17	0	52126	mischka
chr17	164388	165488	mischka
chr17	409045	412664	mischka
chr17	460813	462024	mischka
chr17	640243	641827	mischka
chr17	841039	842729	mischka
chr17	1836635	1839124	mischka
chr17	1961381	1965135	mischka
chr17	2855741	2857086	mischka
chr17	4081547	4083514	mischka
chr17	4498273	4499674	mischka
chr17	5898401	5899680	mischka
chr17	6667567	6673184	mischka
chr17	7112515	7119875	mischka
chr17	7374371	7379309	mischka
chr17	7780911	7782122	mischka
chr17	8607957	8638942	mischka
chr17	9987339	9988883	mischka
chr17	11593182	11623257	mischka
chr17	11694737	11696768	mischka
chr17	12958280	12959811	mischka
chr17	13211026	13212579	mischka
chr17	13614134	13615358	mischka
chr17	18468139	18469240	mischka
chr17	19556389	19570298	mischka
chr17	20374296	20377842	mischka
chr17	20410674	20415465	mischka
chr17	20456723	20465939	mischka
chr17	21016287	21018527	mischka
chr17	21129268	21130461	mischka
chr17	21346650	21349510	mischka
chr17	21387014	21388401	mischka
chr17	21520540	21525846	mischka
chr17	21526674	21580248	mischka
chr17	21580424	21720886	mischka
chr17	24407911	24409607	mischka
chr17	25354451	25357450	mischka
chr17	25357451	25360454	mischka
chr17	25401553	25404750	mischka
chr17	25574589	25576565	mischka
chr17	25977946	25980906	mischka
chr17	26065263	26067345	mischka
chr17	26155608	26213969	mischka
chr17	26214069	26272547	mischka
chr17	26938362	26991351	mischka
chr17	26991784	27045014	mischka
chr17	27296691	27298095	mischka
chr17	29642840	29650075	mischka
chr17	29713056	29714349	mischka
chr17	29722197	29724530	mischka
chr17	31400424	31402387	mischka
chr17	31621086	31624147	mischka
chr17	31739955	31741551	mischka
chr17	32121488	32123053	mischka
chr17	33488874	33490070	mischka
chr17	34127324	34129470	mischka
chr17	34850759	34854087	mischka
chr17	35267246	35268623	mischka
chr17	35432969	35434439	mischka
chr17	35625031	35626282	mischka
chr17	37115432	37117512	mischka
chr17	37250361	37261474	mischka
chr17	37784629	38013590	mischka
chr17	38025574	38026670	mischka
chr17	38295816	38298976	mischka
chr17	38696026	38697795	mischka
chr17	38949218	38952955	mischka
chr17	39067624	39105296	mischka
chr17	39105412	39145972	mischka
chr17	39648874	39767841	mischka
chr17	39836661	39837734	mischka
chr17	39845381	39847351	mischka
chr17	40215891	40232988	mischka
chr17	40234706	40252963	mischka
chr17	40264070	40265090	mischka
chr17	40518037	40519692	mischka
chr17	40524400	40525851	mischka
chr17	43176904	43197190	mischka
chr17	43212679	43259239	mischka
chr17	43259339	43306476	mischka
chr17	43473884	43476473	mischka
chr17	43986951	44027915	mischka
chr17	44639534	44640934	mischka
chr17	45160917	45162118	mischka
chr17	45264511	45267937	mischka
chr17	45296539	45300184	mischka
chr17	46825982	46827792	mischka
chr17	47500447	47616318	mischka
chr17	48043088	48044430	mischka
chr17	48944436	48946605	mischka
chr17	49078261	49079663	mischka
chr17	49384165	49392241	mischka
chr17	49699514	49711823	mischka
chr17	49764795	49766709	mischka
chr17	50008663	50012989	mischka
chr17	50122945	50134845	mischka
chr17	51977097	51982328	mischka
chr17	51998320	52010057	mischka
chr17	52010067	52011766	mischka
chr17	52025372	52036277	mischka
chr17	52590086	52593078	mischka
chr17	52621844	52623149	mischka
chr17	52889477	52890567	mischka
chr17	53096606	53097751	mischka
chr17	53361364	53363271	mischka
chr17	54219279	54224859	mischka
chr17	55287734	55288819	mischka
chr17	55690782	55694198	mischka
chr17	56514971	56520869	mischka
chr17	57152410	57251901	mischka
chr17	57269756	57368556	mischka
chr17	57368657	57436638	mischka
chr17	57440836	57446064	mischka
chr17	57465285	57472262	mischka
chr17	57944433	57967718	mischka
chr17	57967887	58176204	mischka
chr17	58177475	58232636	mischka
chr17	58351467	58364901	mischka
chr17	58495110	58504886	mischka
chr17	58628216	58629408	mischka
chr17	58653029	58654209	mischka
chr17	59154037	59174099	mischka
chr17	59545923	59585826	mischka
chr17	59593025	59594205	mischka
chr17	59630620	59635693	mischka
chr17	59655465	59658949	mischka
chr17	59687964	59690842	mischka
chr17	59729449	59730629	mischka
chr17	59741514	59743741	mischka
chr17	59865661	59870070	mischka
chr17	59984558	59985610	mischka
chr17	60067288	60068405	mischka
chr17	60143561	60151064	mischka
chr17	60460021	60463525	mischka
chr17	60838743	60839803	mischka
chr17	60897230	60905678	mischka
chr17	60968053	60970452	mischka
chr17	61348413	61349525	mischka
chr17	61425802	61429747	mischka
chr17	61441543	61445851	mischka
chr17	61645400	61648646	mischka
chr17	61721652	61731595	mischka
chr17	61758057	61761422	mischka
chr17	61826318	61831712	mischka
chr17	61881858	61891598	mischka
chr17	61950783	61952224	mischka
chr17	62003030	62010434	mischka
chr17	62257241	62258698	mischka
chr17	62264165	62332172	mischka
chr17	62626792	62629764	mischka
chr17	62687166	62689313	mischka
chr17	62752124	62758684	mischka
chr17	62760303	62768926	mischka
chr17	62953242	62955382	mischka
chr17	63408707	63412397	mischka
chr17	63509896	63515693	mischka
chr17	63595181	63597883	mischka
chr17	63625575	63627225	mischka
chr17	63816533	63850612	mischka
chr17	63850712	63884741	mischka
chr17	64102626	64104815	mischka
chr17	64116723	64118338	mischka
chr17	64700211	64784498	mischka
chr17	64795294	64947060	mischka
chr17	64951736	64954572	mischka
chr17	64955520	65064343	mischka
chr17	65065763	65088104	mischka
chr18	448	193296	mischka
chr18	598520	600982	mischka
chr18	1155223	1157396	mischka
chr18	2069922	2071044	mischka
chr18	2358662	2362017	mischka
chr18	3142332	3144094	mischka
chr18	4139387	4144250	mischka
chr18	5000498	5003253	mischka
chr18	5684139	5688643	mischka
chr18	5935455	5937075	mischka
chr18	5959565	5960580	mischka
chr18	6109357	6110920	mischka
chr18	6538911	6540685	mischka
chr18	6545205	6547616	mischka
chr18	6617183	6618740	mischka
chr18	7335111	7336813	mischka
chr18	9065740	9073019	mischka
chr18	9627733	9633489	mischka
chr18	10833471	10834527	mischka
chr18	11375321	11630673	mischka
chr18	11637488	11665662	mischka
chr18	11723574	11724956	mischka
chr18	11735585	11759013	mischka
chr18	11802669	11811074	mischka
chr18	11818130	11819259	mischka
chr18	11859060	11880047	mischka
chr18	11880451	11881491	mischka
chr18	11896039	11914888	mischka
chr18	12287831	12292331	mischka
chr18	12295890	12297738	mischka
chr18	13001636	13003739	mischka
chr18	13148577	13197347	mischka
chr18	13197447	13246099	mischka
chr18	13792895	13794226	mischka
chr18	14498911	14500031	mischka
chr18	16531596	16533058	mischka
chr18	16739053	16742667	mischka
chr18	17158345	17161443	mischka
chr18	17272937	17273984	mischka
chr18	17416010	17417620	mischka
chr18	17499507	17500831	mischka
chr18	19455992	19457080	mischka
chr18	22126515	22127629	mischka
chr18	22829061	22830116	mischka
chr18	23537185	23538785	mischka
chr18	24318252	24319314	mischka
chr18	24319902	24322904	mischka
chr18	24473846	24476329	mischka
chr18	25028970	25030782	mischka
chr18	25356789	25364383	mischka
chr18	25460162	25596661	mischka
chr18	25601553	25684315	mischka
chr18	25980836	25994717	mischka
chr18	26152335	26154656	mischka
chr18	29085903	29087743	mischka
chr18	29841419	29866745	mischka
chr18	29867604	29902083	mischka
chr18	30123986	30125631	mischka
chr18	30309644	30310994	mischka
chr18	30516209	30517726	mischka
chr18	30546401	30570728	mischka
chr18	30614678	30656704	mischka
chr18	30856575	30929900	mischka
chr18	31402696	31407197	mischka
chr18	33536375	33538364	mischka
chr18	33780637	33802114	mischka
chr18	34984922	34986922	mischka
chr18	35278161	35280108	mischka
chr18	35438726	35440214	mischka
chr18	35792908	35794373	mischka
chr18	36524708	36527231	mischka
chr18	37660896	37672444	mischka
chr18	37739759	37818917	mischka
chr18	37825070	37911490	mischka
chr18	38110703	38113464	mischka
chr18	38377090	38378573	mischka
chr18	38413763	38415230	mischka
chr18	38419580	38423474	mischka
chr18	38509680	38533377	mischka
chr18	38557129	38558162	mischka
chr18	38585501	38586534	mischka
chr18	38830367	38832724	mischka
chr18	38966792	38968488	mischka
chr18	39303476	39305850	mischka
chr18	39353125	39354284	mischka
chr18	39484764	39487201	mischka
chr18	39493315	39495035	mischka
chr18	39522962	39524813	mischka
chr18	39713215	39739978	mischka
chr18	39804226	39805827	mischka
chr18	39814270	39816109	mischka
chr18	39959740	39960749	mischka
chr18	39967261	39968274	mischka
chr18	40089698	40090829	mischka
chr18	40097949	40099554	mischka
chr18	40151483	40159524	mischka
chr18	40353372	40355983	mischka
chr18	40386201	40416839	mischka
chr18	40424955	40448006	mischka
chr18	40453109	40464298	mischka
chr18	40474428	40485481	mischka
chr18	40524621	40543339	mischka
chr18	40713184	41076175	mischka
chr18	41107082	41405744	mischka
chr18	41437758	41438857	mischka
chr18	41479175	41485160	mischka
chr18	41576135	41637855	mischka
chr18	41660204	41714665	mischka
chr18	41714894	41815700	mischka
chr18	41822583	41909080	mischka
chr18	41910586	41968815	mischka
chr18	42471342	42472860	mischka
chr18	42496864	42501588	mischka
chr18	42639930	42645698	mischka
chr18	43010461	43011906	mischka
chr18	43511101	43512925	mischka
chr18	45680111	45681346	mischka
chr18	45685260	45686358	mischka
chr18	45731012	45733184	mischka
chr18	45795012	45806573	mischka
chr18	45931198	45938548	mischka
chr18	45979940	45985987	mischka
chr18	46065742	46073010	mischka
chr18	46073050	46082065	mischka
chr18	46277455	46344408	mischka
chr18	46351830	46387402	mischka
chr18	46437593	46439193	mischka
chr18	46663953	46668576	mischka
chr18	48058030	48060809	mischka
chr18	48096617	48098664	mischka
chr18	48280460	48288595	mischka
chr18	48872280	48873416	mischka
chr18	49537172	49620139	mischka
chr18	49620403	49681651	mischka
chr18	50299729	50302854	mischka
chr18	50310085	50317853	mischka
chr18	50359191	50362080	mischka
chr18	50409350	50411576	mischka
chr18	50474603	50476283	mischka
chr18	51184869	51188610	mischka
chr18	51393629	51396933	mischka
chr18	51473520	51477747	mischka
chr18	51529729	51535346	mischka
chr18	51733563	51737654	mischka
chr18	51835212	51836859	mischka
chr18	51898559	51901567	mischka
chr18	51908309	51909840	mischka
chr18	52175389	52177114	mischka
chr18	52327845	52330415	mischka
chr18	52579009	52580254	mischka
chr18	52675104	52678408	mischka
chr18	52894812	52900029	mischka
chr18	53258708	53260373	mischka
chr18	53263271	53264323	mischka
chr18	53271445	53274230	mischka
chr18	53284583	53286329	mischka
chr18	53321693	53323850	mischka
chr18	53361855	53372587	mischka
chr18	53390894	53396968	mischka
chr18	53541624	53542799	mischka
chr18	53556100	53557689	mischka
chr18	53682867	53694314	mischka
chr18	53750236	53758273	mischka
chr18	53841272	53844572	mischka
chr18	53909800	53913474	mischka
chr18	54111970	54113563	mischka
chr18	54157385	54159926	mischka
chr18	54175187	54177479	mischka
chr18	54345851	54352685	mischka
chr18	54511593	54514706	mischka
chr18	54582396	54593704	mischka
chr18	54624644	54632466	mischka
chr18	54782883	54927393	mischka
chr18	54931354	54932356	mischka
chr18	55020791	55022928	mischka
chr18	55040860	55078759	mischka
chr18	55204444	55207799	mischka
chr18	55270494	55290430	mischka
chr18	55297146	55298909	mischka
chr18	56249000	56296985	mischka
chr18	56315461	56316764	mischka
chr18	56349062	56350116	mischka
chr18	56350119	56353515	mischka
chr18	56354393	56471862	mischka
chr19	1578	705331	mischka
chr19	3170514	3172115	mischka
chr19	3862837	3864063	mischka
chr19	3924815	3927069	mischka
chr19	3985930	3988750	mischka
chr19	4447334	4448774	mischka
chr19	4482401	4483482	mischka
chr19	6715638	6717517	mischka
chr19	7700041	7701272	mischka
chr19	7883860	7885000	mischka
chr19	8216001	8220388	mischka
chr19	8690969	8746525	mischka
chr19	8746721	8803193	mischka
chr19	8951348	8952977	mischka
chr19	9214979	9216241	mischka
chr19	9604820	9606040	mischka
chr19	9877858	9879323	mischka
chr19	10467943	10469626	mischka
chr19	10694530	10703026	mischka
chr19	11497644	11499535	mischka
chr19	13017905	13023870	mischka
chr19	13769977	13775708	mischka
chr19	14436843	14439280	mischka
chr19	15279209	15281511	mischka
chr19	17208472	17209593	mischka
chr19	17550168	17551856	mischka
chr19	17900175	17901469	mischka
chr19	18092055	18094301	mischka
chr19	18217037	18223003	mischka
chr19	18437363	18445921	mischka
chr19	18584185	18586358	mischka
chr19	18606553	18616442	mischka
chr19	20043967	20056658	mischka
chr19	20135374	20162694	mischka
chr19	20182036	20183572	mischka
chr19	20213271	20214875	mischka
chr19	20237408	20329550	mischka
chr19	20385665	20387492	mischka
chr19	20515026	20516732	mischka
chr19	20560980	20586443	mischka
chr19	20607666	20618011	mischka
chr19	20632162	20633934	mischka
chr19	20669917	20930385	mischka
chr19	20930393	20931842	mischka
chr19	20933411	21270550	mischka
chr19	21291908	21295156	mischka
chr19	21306282	21318960	mischka
chr19	21323120	21332758	mischka
chr19	21347249	21351748	mischka
chr19	21364628	21523035	mischka
chr19	21527008	21534652	mischka
chr19	21566271	21572190	mischka
chr19	21697738	21699784	mischka
chr19	21757373	21767358	mischka
chr19	21878558	21879642	mischka
chr19	22381985	22386752	mischka
chr19	22488181	22491650	mischka
chr19	22528769	22530416	mischka
chr19	22646469	22764467	mischka
chr19	22768161	22795779	mischka
chr19	22974024	22990427	mischka
chr19	22990430	22994116	mischka
chr19	22994198	22996782	mischka
chr19	23630682	23632496	mischka
chr19	24174168	24175812	mischka
chr19	24563403	24564875	mischka
chr19	25364911	25366014	mischka
chr19	25819304	25838612	mischka
chr19	26820778	26823136	mischka
chr19	26962953	26964122	mischka
chr19	27267493	27269677	mischka
chr19	28008014	28010286	mischka
chr19	28202591	28206572	mischka
chr19	30799734	30801048	mischka
chr19	30882568	30886296	mischka
chr19	31237482	31245203	mischka
chr19	31445782	31446795	mischka
chr19	33443106	33459105	mischka
chr19	33513123	33517243	mischka
chr19	33829178	33870652	mischka
chr19	33871217	33916045	mischka
chr19	34869557	34871519	mischka
chr19	35287503	35295452	mischka
chr19	36964024	36967495	mischka
chr19	39760936	39762191	mischka
chr19	39975345	39977163	mischka
chr19	40638511	40640625	mischka
chr19	41888439	41890770	mischka
chr19	43675852	43700827	mischka
chr19	43700927	43777815	mischka
chr19	44383261	44442918	mischka
chr19	44443067	44503151	mischka
chr19	44540211	44541899	mischka
chr19	44782531	44783570	mischka
chr19	45125168	45181746	mischka
chr19	45182315	45233771	mischka
chr19	45284081	45286339	mischka
chr19	45381917	45407483	mischka
chr19	45407583	45462453	mischka
chr19	45543195	45545121	mischka
chr19	46334534	46376700	mischka
chr19	51382004	51391082	mischka
chr19	51734760	51737565	mischka
chr19	52336363	52338061	mischka
chr19	52511514	52513386	mischka
chr19	52805789	52824675	mischka
chr19	53130647	53135593	mischka
chr19	53859204	53861199	mischka
chr19	54096816	54147549	mischka
chr19	54147649	54192156	mischka
chr19	54265250	54268891	mischka
chr19	54527754	54558301	mischka
chr19	54561657	54572365	mischka
chr19	54630666	54695934	mischka
chr19	55501944	55516131	mischka
chr2	0	150690	mischka
chr2	247237	250048	mischka
[truncated: 54,035 more rows]

## Sheet: ST6
chr	start	end	canine
chr1	319248	336899	mischka
chr1	4599957	4615223	mischka
chr1	4636104	4654924	mischka
chr1	5734457	5747619	mischka
chr1	12356824	12381126	mischka
chr1	13466133	13477550	mischka
chr1	23959157	23965960	mischka
chr1	25521320	25534458	mischka
chr1	25848051	25870223	mischka
chr1	25879594	25992555	mischka
chr1	30025465	30034613	mischka
chr1	30133511	30139970	mischka
chr1	36274717	36289552	mischka
chr1	37484025	37498264	mischka
chr1	38004274	38027275	mischka
chr1	40169948	40176919	mischka
chr1	41033318	41047118	mischka
chr1	44492830	44519583	mischka
chr1	44523345	44546287	mischka
chr1	51930758	51948625	mischka
chr1	54614862	54622853	mischka
chr1	54634512	54650866	mischka
chr1	56085833	56097924	mischka
chr1	60105689	60133007	mischka
chr1	60135643	60162569	mischka
chr1	64333685	64351689	mischka
chr1	70331029	70364069	mischka
chr1	70978921	71021696	mischka
chr1	71913815	71929527	mischka
chr1	72754859	72780305	mischka
chr1	72808209	72836205	mischka
chr1	72892584	72901503	mischka
chr1	75603639	75615529	mischka
chr1	75635302	75652662	mischka
chr1	75656007	75715222	mischka
chr1	75717369	75741221	mischka
chr1	75746990	75781279	mischka
chr1	77929074	77977901	mischka
chr1	77988316	78017905	mischka
chr1	79063423	79093070	mischka
chr1	79248910	79280213	mischka
chr1	79292619	79318043	mischka
chr1	93760198	93770250	mischka
chr1	96031403	96061966	mischka
chr1	98069467	98077344	mischka
chr1	98393349	98447008	mischka
chr1	98470283	98535047	mischka
chr1	100027559	100074883	mischka
chr1	100169214	100182364	mischka
chr1	100202651	100221472	mischka
chr1	100820904	100834099	mischka
chr1	100844624	100865894	mischka
chr1	101160019	101183203	mischka
chr1	101208245	101237361	mischka
chr1	101361458	101381084	mischka
chr1	101570234	101588722	mischka
chr1	102013375	102042647	mischka
chr1	102048609	102081525	mischka
chr1	103202986	103209590	mischka
chr1	103535826	103547993	mischka
chr1	104531211	104552798	mischka
chr1	104663162	105195004	mischka
chr1	105301781	105310830	mischka
chr1	105647513	105681510	mischka
chr1	105692487	105730453	mischka
chr1	106151239	106171385	mischka
chr1	106624691	106697042	mischka
chr1	108668429	108688444	mischka
chr1	108743912	108777802	mischka
chr1	110049452	110059452	mischka
chr1	112412455	112441131	mischka
chr1	112478373	112597582	mischka
chr1	112606999	112615248	mischka
chr1	113200879	113208819	mischka
chr1	113223564	113239639	mischka
chr1	113243507	113343694	mischka
chr1	113670910	113690655	mischka
chr1	113704484	113735593	mischka
chr1	115073761	115087144	mischka
chr1	115106260	115119225	mischka
chr1	115141106	115156419	mischka
chr1	117503951	117515736	mischka
chr1	118764028	118769786	mischka
chr10	290617	383944	mischka
chr10	556508	566188	mischka
chr10	1973564	1979329	mischka
chr10	16375069	16756664	mischka
chr10	16764412	16780519	mischka
chr10	16782151	17080841	mischka
chr10	17097839	17256307	mischka
chr10	17261223	17464028	mischka
chr10	25353589	25375293	mischka
chr10	26893361	26904312	mischka
chr10	26908668	26921369	mischka
chr10	27200360	27217546	mischka
chr10	27757472	27770235	mischka
chr10	32073376	32091593	mischka
chr10	35081355	35121029	mischka
chr10	35158257	35181228	mischka
chr10	36938438	36948406	mischka
chr10	45525093	45535279	mischka
chr10	46413101	46420297	mischka
chr10	52898721	52910829	mischka
chr10	64660434	64696680	mischka
chr10	68359902	68375445	mischka
chr10	69814074	69823669	mischka
chr10	70561246	70571110	mischka
chr11	0	292189	mischka
chr11	742688	1039510	mischka
chr11	1840569	1889252	mischka
chr11	2317549	2327694	mischka
chr11	3129965	3174372	mischka
chr11	4241560	4250617	mischka
chr11	8553932	8636695	mischka
chr11	9170441	9575143	mischka
chr11	9590410	9815860	mischka
chr11	10398104	10409481	mischka
chr11	10622857	10712625	mischka
chr11	10720125	11308927	mischka
chr11	11322747	11713260	mischka
chr11	12436208	12449231	mischka
chr11	13183599	13217225	mischka
chr11	13239578	13281587	mischka
chr11	26891273	26928095	mischka
chr11	29365312	29377140	mischka
chr11	30343657	30378271	mischka
chr11	30385733	30420941	mischka
chr11	32982004	33001041	mischka
chr11	40786134	40851879	mischka
chr11	40858386	40889327	mischka
chr11	40927578	40936086	mischka
chr11	40962234	40982970	mischka
chr11	51620925	51632541	mischka
chr11	51636175	51768220	mischka
chr11	51769220	51819357	mischka
chr11	52740830	52795183	mischka
chr11	54144376	54155352	mischka
chr11	54307512	54316588	mischka
chr11	59197987	59214683	mischka
chr11	61095607	61106911	mischka
chr11	62197976	62212995	mischka
chr11	67882515	67904982	mischka
chr11	69825041	69836668	mischka
chr12	194469	266526	mischka
chr12	1024888	1037265	mischka
chr12	1123395	1146049	mischka
chr12	1593146	1613550	mischka
chr12	2236154	2248866	mischka
chr12	2346414	2375401	mischka
chr12	2421269	2440326	mischka
chr12	2443405	2476094	mischka
chr12	2852476	2867885	mischka
chr12	6786094	6799869	mischka
chr12	8984395	8992441	mischka
chr12	13934137	13943719	mischka
chr12	17112213	17121005	mischka
chr12	20007710	20024255	mischka
chr12	25347589	25366854	mischka
chr12	32460118	32492631	mischka
chr12	32835877	32855545	mischka
chr12	32988491	33003035	mischka
chr12	43347979	43371012	mischka
chr12	45927059	45943180	mischka
chr12	47913250	47936570	mischka
chr12	49844070	49851562	mischka
chr12	59320750	59345077	mischka
chr12	61430541	61452384	mischka
chr12	66751243	66767359	mischka
chr12	72400656	72418437	mischka
chr13	0	144203	mischka
chr13	4217829	4228146	mischka
chr13	6536522	6557537	mischka
chr13	10913155	10929442	mischka
chr13	14900179	14932489	mischka
chr13	25137192	25152487	mischka
chr13	26256700	26267926	mischka
chr13	30139006	30148300	mischka
chr13	32820289	32831474	mischka
chr13	32869634	32889047	mischka
chr13	37493576	37514557	mischka
chr13	37529934	37544700	mischka
chr13	37546653	37569220	mischka
chr13	37588158	37612613	mischka
chr13	38143859	38157345	mischka
chr13	38991302	39032220	mischka
chr13	40996156	41025380	mischka
chr13	41444646	41468833	mischka
chr13	59743213	59836476	mischka
chr13	59842213	60090016	mischka
chr13	60149008	60172621	mischka
chr13	60503109	60593059	mischka
chr13	64185587	64220735	mischka
chr13	64222849	64270875	mischka
chr14	50056	97970	mischka
chr14	119428	158655	mischka
chr14	181235	220687	mischka
chr14	402321	430194	mischka
chr14	737659	759860	mischka
chr14	1119625	1188006	mischka
chr14	1913739	1953525	mischka
chr14	2012333	2205121	mischka
chr14	2258956	2688698	mischka
chr14	6256521	6264739	mischka
chr14	11316357	11334592	mischka
chr14	11547732	11624701	mischka
chr14	22274510	22289228	mischka
chr14	25484524	25504701	mischka
chr14	27453801	27473652	mischka
chr14	27512445	27541213	mischka
chr14	29412045	29434217	mischka
chr14	32349536	32373383	mischka
chr14	34266290	34287912	mischka
chr14	41136650	41145313	mischka
chr14	44376325	44386979	mischka
chr14	45088022	45095460	mischka
chr14	45238061	45256522	mischka
chr14	45258116	45279723	mischka
chr14	58439464	58492121	mischka
chr14	58558900	58593554	mischka
chr14	59748607	59765830	mischka
chr15	85441	265366	mischka
chr15	284004	304383	mischka
chr15	2954703	2961116	mischka
chr15	3201789	3221330	mischka
chr15	3399807	3419929	mischka
chr15	8535139	8595580	mischka
chr15	8596580	8639064	mischka
chr15	13637343	13764110	mischka
chr15	13787427	13798864	mischka
chr15	17090221	17350332	mischka
chr15	17386139	17429466	mischka
chr15	17440070	17524270	mischka
chr15	18147747	18159044	mischka
chr15	20269181	20281650	mischka
chr15	26599901	26608525	mischka
chr15	30116856	30138341	mischka
chr15	35496802	35509978	mischka
chr15	38093886	38105279	mischka
chr15	41229196	41247944	mischka
chr15	41432884	41453762	mischka
chr15	42970021	43000612	mischka
chr15	53250983	53295062	mischka
chr15	56063149	56081682	mischka
chr15	62961859	62977495	mischka
chr15	63127284	63140886	mischka
chr15	63169539	63199388	mischka
chr16	6879	84106	mischka
chr16	86199	94194	mischka
chr16	96772	125316	mischka
chr16	139388	144474	mischka
chr16	145963	157594	mischka
chr16	159329	178811	mischka
chr16	910519	1050202	mischka
chr16	1055226	1448351	mischka
chr16	2620925	2635768	mischka
chr16	5433981	5451111	mischka
chr16	5685518	5692998	mischka
chr16	5695936	5728533	mischka
chr16	5738689	5752925	mischka
chr16	6200609	6241820	mischka
chr16	6243196	6273062	mischka
chr16	6728513	6736962	mischka
chr16	6739120	6748438	mischka
chr16	6806175	6812596	mischka
chr16	7042004	7081046	mischka
chr16	8299432	8315164	mischka
chr16	9858890	9921784	mischka
chr16	9932232	9966860	mischka
chr16	10023602	10362809	mischka
chr16	13079946	13094980	mischka
chr16	13111144	13134036	mischka
chr16	13141659	13290551	mischka
chr16	13486539	13697853	mischka
chr16	13700727	13743098	mischka
chr16	14546218	14803232	mischka
chr16	15951334	15961281	mischka
chr16	16313711	16330980	mischka
chr16	21830289	21858394	mischka
chr16	21960306	22035276	mischka
chr16	25511680	25529557	mischka
chr16	25661555	25679410	mischka
chr16	26696264	26745010	mischka
chr16	42262631	42314492	mischka
chr16	48218181	48278242	mischka
chr16	48487918	48499068	mischka
chr16	51592388	51824819	mischka
chr16	53559881	53592225	mischka
chr16	55069099	55282037	mischka
chr16	55283306	55408846	mischka
chr16	59487000	59509422	mischka
chr16	59513312	59531839	mischka
chr17	0	59027	mischka
chr17	19562849	19569893	mischka
chr17	21507696	21569739	mischka
chr17	21570960	21672808	mischka
chr17	21681226	21722940	mischka
chr17	23113475	23120128	mischka
chr17	29577940	29604636	mischka
chr17	37802491	37811956	mischka
chr17	37813814	38022404	mischka
chr17	39642390	39727808	mischka
chr17	39731132	39753446	mischka
chr17	39760187	39769864	mischka
chr17	41131673	41139856	mischka
chr17	42913533	42929475	mischka
chr17	43167402	43192166	mischka
chr17	43212435	43246558	mischka
chr17	43251345	43265766	mischka
chr17	43282650	43304249	mischka
chr17	46154971	46178085	mischka
chr17	47576785	47587516	mischka
chr17	49950949	49957256	mischka
chr17	52028148	52057190	mischka
chr17	57164356	57240234	mischka
chr17	57242648	57255595	mischka
chr17	57278992	57306208	mischka
chr17	57322785	57366534	mischka
chr17	57379925	57448047	mischka
chr17	57465414	57475414	mischka
chr17	57960567	58077609	mischka
chr17	58082355	58141799	mischka
chr17	58146753	58232062	mischka
chr17	58420987	58441415	mischka
chr17	59440651	59454818	mischka
chr17	59542644	59564968	mischka
chr17	59566525	59597845	mischka
chr17	61875102	61893469	mischka
chr17	61984391	61993961	mischka
chr17	62262363	62335104	mischka
chr17	62757980	62780913	mischka
chr17	64720507	64738276	mischka
chr17	64746484	64768925	mischka
chr17	64770470	64908418	mischka
chr17	64911869	65027695	mischka
chr17	65028793	65088165	mischka
chr18	0	196574	mischka
chr18	4333700	4355461	mischka
chr18	11371006	11384940	mischka
chr18	11436026	11506697	mischka
chr18	11517129	11670362	mischka
chr18	11682690	11710198	mischka
chr18	11714565	11755090	mischka
chr18	11798752	11814595	mischka
chr18	11874509	11884341	mischka
chr18	11896391	11906208	mischka
chr18	20502562	20526995	mischka
chr18	22817971	22834145	mischka
chr18	23362539	23378894	mischka
chr18	24708421	24717900	mischka
chr18	25448663	25684772	mischka
chr18	25808279	25815160	mischka
chr18	25836741	25843728	mischka
chr18	30615633	30660051	mischka
chr18	37741869	37917993	mischka
chr18	38097485	38117420	mischka
chr18	38397001	38426456	mischka
chr18	38434874	38491412	mischka
chr18	39345275	39356716	mischka
chr18	39710776	39755010	mischka
chr18	39825744	39853636	mischka
chr18	40018552	40072753	mischka
chr18	40094729	40130578	mischka
chr18	40132375	40165992	mischka
chr18	40181548	40201999	mischka
chr18	40405516	40431285	mischka
chr18	40517825	40543610	mischka
chr18	40702846	40778429	mischka
chr18	40803641	41094909	mischka
chr18	41105885	41411144	mischka
chr18	41511546	41556425	mischka
chr18	41567928	41636943	mischka
chr18	41651583	41696781	mischka
chr18	41702711	41903656	mischka
chr18	41907466	41933590	mischka
chr18	45794200	45807440	mischka
chr18	45931257	45938667	mischka
chr18	45979200	45986498	mischka
chr18	46067460	46078958	mischka
chr18	46663804	46668883	mischka
chr18	47639024	47647746	mischka
chr18	49533261	49655245	mischka
chr18	51825770	51847807	mischka
chr18	53360527	53373120	mischka
chr18	54580991	54594112	mischka
chr18	54619089	54632393	mischka
chr18	54782785	54933111	mischka
chr18	55269546	55290769	mischka
chr18	56334012	56472973	mischka
chr19	3168026	3182198	mischka
chr19	15270261	15291612	mischka
chr19	18210625	18223579	mischka
chr19	20135811	20163928	mischka
chr19	20228715	20339561	mischka
chr19	20559707	20590183	mischka
chr19	20605934	20620978	mischka
chr19	20672294	20762444	mischka
chr19	20771506	20957913	mischka
chr19	20969541	21270592	mischka
chr19	21314222	21395240	mischka
chr19	21412892	21450236	mischka
chr19	21468535	21485525	mischka
chr19	21487660	21573558	mischka
chr19	21742400	21772296	mischka
chr19	22636762	22694788	mischka
chr19	22696609	22745530	mischka
chr19	27622965	27642874	mischka
chr19	31233673	31253107	mischka
chr19	38110794	38135966	mischka
chr19	43675732	43702292	mischka
chr19	43716566	43733281	mischka
chr19	44539874	44563448	mischka
chr19	45203749	45223927	mischka
chr19	52804820	52826237	mischka
chr19	54561696	54572155	mischka
chr19	54587013	54598994	mischka
chr19	54631496	54661294	mischka
chr19	54669507	54676952	mischka
chr2	0	225055	mischka
chr2	4336295	4376737	mischka
chr2	4429273	4584610	mischka
chr2	5228644	5243873	mischka
chr2	11124753	11146291	mischka
chr2	11174909	11216247	mischka
chr2	11225029	11288837	mischka
chr2	11557874	11615476	mischka
chr2	12057285	12106995	mischka
chr2	12119352	12390739	mischka
chr2	15352885	15457440	mischka
chr2	15486713	15521016	mischka
chr2	16152105	16475425	mischka
chr2	16666867	16715451	mischka
chr2	16740789	16999056	mischka
chr2	17014043	17258217	mischka
chr2	17268299	17382974	mischka
chr2	22152191	22319091	mischka
chr2	25551004	25572411	mischka
chr2	34986683	35041016	mischka
chr2	35045067	35060240	mischka
chr2	35063520	35108240	mischka
chr2	35115500	35159036	mischka
chr2	35790211	35804780	mischka
chr2	39040408	39082421	mischka
chr2	41392018	41412511	mischka
chr2	53489352	53498315	mischka
chr2	56660350	57094730	mischka
chr2	57096855	57211831	mischka
chr2	58005008	58010636	mischka
chr2	69910178	69928294	mischka
chr2	70477789	70492059	mischka
chr2	70507524	70517935	mischka
chr2	74988215	75000281	mischka
chr2	77891524	77901967	mischka
chr20	124625	194372	mischka
chr20	719456	729514	mischka
chr20	4088048	4104062	mischka
chr20	4205345	4248034	mischka
chr20	8523184	8535485	mischka
chr20	8577222	8590056	mischka
chr20	8591353	8603483	mischka
chr20	10603161	10611369	mischka
chr20	11907558	11942994	mischka
chr20	16194489	16235064	mischka
chr20	16266809	16533367	mischka
chr20	33699977	33713639	mischka
chr20	34430219	34448927	mischka
chr20	37387557	37397765	mischka
chr20	37433522	37443934	mischka
chr20	38238609	38257500	mischka
chr20	40938120	40945111	mischka
chr20	46808067	46844198	mischka
chr20	46867526	46964341	mischka
chr20	47591101	47669301	mischka
chr20	47676922	47749687	mischka
chr20	47888113	47914215	mischka
chr20	47917284	47943527	mischka
chr20	47994022	48028384	mischka
chr20	48051419	48072624	mischka
chr20	48134789	48163743	mischka
chr20	48248152	48261839	mischka
chr20	48298558	48360864	mischka
chr20	49788399	49797224	mischka
chr20	51461252	51471663	mischka
chr20	51784464	51803267	mischka
chr20	51873729	51891340	mischka
chr20	52029515	52043933	mischka
chr20	52187119	52198927	mischka
chr20	52200166	52204614	mischka
chr20	53828102	53854733	mischka
chr20	54601462	54630992	mischka
chr20	58601682	58627490	mischka
chr21	10339050	10367531	mischka
chr21	10389362	10412051	mischka
chr21	10421186	10464503	mischka
chr21	14488225	14502074	mischka
chr21	19919662	19936186	mischka
chr21	22423988	22433899	mischka
chr21	23521112	23533905	mischka
chr21	26819623	26850131	mischka
chr21	26859552	26904845	mischka
chr21	27282751	27387498	mischka
chr21	27392163	27574964	mischka
chr21	27579016	27597964	mischka
chr21	27650740	27663665	mischka
chr21	28328424	28487192	mischka
chr21	28504985	28523513	mischka
chr21	28544882	28567606	mischka
chr21	28569068	28594127	mischka
chr21	28820547	28832334	mischka
chr21	28834382	28906962	mischka
chr21	28993732	29002518	mischka
chr21	29004420	29027689	mischka
chr21	29226458	29287682	mischka
chr21	29404964	29419223	mischka
chr21	29522649	29545771	mischka
chr21	29601916	29768783	mischka
chr21	29936773	29944808	mischka
chr21	30592175	30650491	mischka
chr21	30756074	31085168	mischka
chr21	31087782	31258138	mischka
chr21	32052637	32080612	mischka
chr21	33006519	33017903	mischka
chr21	38239456	38297130	mischka
chr21	38312489	38345656	mischka
chr21	38402852	38421833	mischka
chr21	39267635	39283387	mischka
chr21	41280587	41313705	mischka
chr21	41325473	41388239	mischka
chr21	47027157	47060456	mischka
chr21	47461348	47488024	mischka
chr21	51693005	51742555	mischka
chr22	0	71421	mischka
chr22	11484780	11500309	mischka
chr22	12339571	12365547	mischka
chr22	18292185	18312685	mischka
chr22	18576638	18593563	mischka
chr22	25130766	25145590	mischka
chr22	25528793	25549979	mischka
chr22	26050638	26064684	mischka
chr22	26315596	26331848	mischka
chr22	40304475	40340637	mischka
chr22	42557603	42582135	mischka
chr22	43305647	43323833	mischka
chr22	44088207	44109550	mischka
chr22	49480884	49496203	mischka
chr22	57442443	57457464	mischka
chr22	59274776	59292588	mischka
chr22	60263302	60271883	mischka
chr22	61293247	61301514	mischka
chr23	0	173730	mischka
chr23	2019978	2045460	mischka
chr23	2277736	2289700	mischka
chr23	8372441	8380063	mischka
chr23	8500997	8511675	mischka
chr23	9580584	9610891	mischka
chr23	15357351	15375437	mischka
chr23	15385062	15472528	mischka
chr23	15680883	15725265	mischka
chr23	15728048	15829484	mischka
chr23	22475384	22493590	mischka
chr23	34105364	34127839	mischka
chr23	34817071	34829165	mischka
chr23	34840620	34856095	mischka
chr23	36170505	36184383	mischka
chr23	37149975	37164058	mischka
chr23	44238607	44252053	mischka
chr23	51248125	51263896	mischka
chr24	0	122333	mischka
chr24	143833	156259	mischka
chr24	159315	250716	mischka
chr24	260547	447204	mischka
chr24	5271939	5288950	mischka
chr24	13826095	13846451	mischka
chr24	14020811	14035908	mischka
chr24	14393436	14413234	mischka
chr24	19700490	19927043	mischka
chr24	19933981	19946628	mischka
chr24	24174636	24197599	mischka
chr24	25123954	25135120	mischka
chr24	32706547	32714405	mischka
chr24	33454214	33499479	mischka
chr24	33500955	33574979	mischka
chr24	33576477	33595364	mischka
chr24	35487233	35501494	mischka
chr24	35532558	35553592	mischka
chr24	35576080	35587360	mischka
chr24	35603220	35610953	mischka
chr24	35625571	35639352	mischka
chr24	35758641	35771771	mischka
chr24	35855418	35866684	mischka
chr24	35922248	35934026	mischka
chr24	40858711	40871200	mischka
chr24	40912808	40936936	mischka
chr24	40943960	40961547	mischka
chr24	48522863	48566227	mischka
chr25	0	179839	mischka
chr25	332278	376043	mischka
chr25	4580106	4588729	mischka
chr25	11118488	11137273	mischka
chr25	19156686	19179604	mischka
chr25	19184963	19196865	mischka
chr25	19741128	20108311	mischka
chr25	22484336	22502018	mischka
chr25	27696353	27738123	mischka
chr25	29922523	29953133	mischka
chr25	35993961	36018034	mischka
chr25	36573339	36582701	mischka
chr25	37776962	37808403	mischka
chr25	37897711	37915658	mischka
chr25	45234386	45386114	mischka
chr25	48748582	48760043	mischka
chr25	50316370	50588245	mischka
chr26	521167	539849	mischka
chr26	819816	840666	mischka
chr26	1140808	1150068	mischka
chr26	1174354	1182601	mischka
chr26	1226040	1265471	mischka
chr26	1282409	1304900	mischka
chr26	1312641	1325915	mischka
chr26	1334218	1341103	mischka
chr26	1367506	1383419	mischka
chr26	1388691	1406033	mischka
chr26	1415006	1423378	mischka
chr26	3422769	3474602	mischka
chr26	3512452	3553923	mischka
chr26	9573322	9587609	mischka
chr26	9651518	9661161	mischka
chr26	9663500	9690885	mischka
chr26	9699014	9723702	mischka
chr26	9757449	9797161	mischka
chr26	17218889	17374283	mischka
chr26	17375619	17386544	mischka
chr26	17389125	17413426	mischka
chr26	19227569	19408280	mischka
chr26	20040188	20054790	mischka
chr26	22998987	23019963	mischka
chr26	24063649	24070056	mischka
chr26	24737767	24760645	mischka
chr26	25442750	26437542	mischka
chr26	26440961	26831035	mischka
chr26	26865300	27087202	mischka
chr26	27088892	27152229	mischka
chr26	27351348	27643974	mischka
chr26	27677450	27728214	mischka
chr26	28562138	28572057	mischka
chr26	28857971	28897589	mischka
chr26	28920485	28997840	mischka
chr26	29001704	29024793	mischka
chr26	29026478	29031990	mischka
chr26	29067915	29082659	mischka
chr26	29161784	29180280	mischka
chr26	30659596	30666402	mischka
chr26	31390106	31687880	mischka
chr26	31713717	31847907	mischka
chr26	32726593	32733784	mischka
chr27	4047954	4071609	mischka
chr27	6100257	6107322	mischka
chr27	8618679	8636113	mischka
chr27	10691227	10773379	mischka
chr27	10810127	10839787	mischka
chr27	11129988	11189043	mischka
chr27	11211638	11265526	mischka
chr27	14357137	14371522	mischka
chr27	19883400	19909590	mischka
chr27	20030335	20040496	mischka
chr27	20055924	20067986	mischka
chr27	20088136	20116552	mischka
chr27	20121393	20134319	mischka
chr27	20142254	20214626	mischka
chr27	20218318	20303025	mischka
chr27	20314390	20328756	mischka
chr27	20356075	20388136	mischka
chr27	20423375	20439627	mischka
chr27	20448979	20479122	mischka
chr27	20486217	20513804	mischka
chr27	20583370	20597592	mischka
chr27	20662815	20696835	mischka
chr27	20700399	20737410	mischka
chr27	20739315	20784792	mischka
chr27	20799651	20858817	mischka
chr27	21034454	21047475	mischka
chr27	22937839	22954125	mischka
chr27	33386819	33407975	mischka
chr27	33537448	33548799	mischka
chr27	38772624	38796686	mischka
chr27	40028449	40121356	mischka
chr27	40645694	40664098	mischka
chr27	40671740	40728563	mischka
chr27	43870482	43876828	mischka
chr27	43884871	43889824	mischka
chr27	43899961	43906565	mischka
chr27	44037664	44048912	mischka
chr27	44055082	44060206	mischka
chr27	44079614	44085142	mischka
chr27	44327543	44343237	mischka
chr27	44421899	44430270	mischka
chr27	44456743	44465170	mischka
chr27	46162829	46173907	mischka
chr27	46366455	46384671	mischka
chr27	46399675	46470709	mischka
chr27	46536781	46626349	mischka
chr28	137112	168067	mischka
chr28	437685	486128	mischka
chr28	1663643	1676789	mischka
chr28	5189847	5219751	mischka
chr28	6904297	6929123	mischka
chr28	11739411	11751403	mischka
chr28	13275130	13299415	mischka
chr28	13881852	13893669	mischka
chr28	25309467	25322898	mischka
chr28	26284289	26324581	mischka
chr28	32515976	32625714	mischka
chr28	32660383	32672974	mischka
chr28	32834450	32859346	mischka
chr28	32860639	32876024	mischka
chr28	37276280	37282474	mischka
chr29	804206	833622	mischka
chr29	1787079	1819179	mischka
chr29	3833990	3861181	mischka
chr29	6000801	6018105	mischka
chr29	9847066	9859701	mischka
chr29	14168284	14181271	mischka
chr29	30202594	30248069	mischka
chr29	42409962	42517134	mischka
chr3	8623372	8637689	mischka
chr3	31354378	31417088	mischka
chr3	31446040	31616703	mischka
chr3	31628597	31884422	mischka
chr3	32066701	32082415	mischka
chr3	35867169	35893220	mischka
chr3	36024303	36041896	mischka
chr3	36042896	36048273	mischka
chr3	40354630	40367540	mischka
chr3	44011455	44030180	mischka
chr3	44054440	44073099	mischka
chr3	44120544	44137388	mischka
chr3	45313739	45324566	mischka
chr3	49335044	49344287	mischka
chr3	59178414	59189017	mischka
chr3	59192757	59200687	mischka
chr3	59211243	59225227	mischka
chr3	59240779	59263355	mischka
chr3	63059131	63065079	mischka
chr3	64896641	64907947	mischka
chr3	64931387	64943462	mischka
chr3	66820861	66834255	mischka
chr3	72930189	72953949	mischka
chr3	79721138	79743411	mischka
chr3	83544334	83563103	mischka
chr3	89979272	89997883	mischka
chr30	0	195874	mischka
chr30	242342	294716	mischka
chr30	624535	715983	mischka
chr30	885824	946335	mischka
chr30	3070954	3086567	mischka
chr30	5995478	6023200	mischka
chr30	6510261	6521644	mischka
chr30	14114968	14138486	mischka
chr30	19409178	19421878	mischka
chr30	21571258	21591179	mischka
chr30	25376521	25394937	mischka
chr30	25431204	25449792	mischka
chr30	37063113	37070878	mischka
chr30	38015716	38060225	mischka
chr30	38254430	38263589	mischka
chr31	0	429848	mischka
chr31	1040179	1067784	mischka
chr31	10184558	10201593	mischka
chr31	10379444	10396890	mischka
chr31	10858355	10875911	mischka
chr31	15865741	15882974	mischka
chr31	16401853	16417658	mischka
chr31	26256110	26288106	mischka
chr31	30990300	31052266	mischka
chr31	32758041	32771645	mischka
chr31	33560539	33567675	mischka
chr31	34636242	34646757	mischka
chr31	37907774	37919546	mischka
chr31	38190202	38217697	mischka
chr31	38279178	38289463	mischka
chr31	39818692	39901454	mischka
chr32	1088112	1178750	mischka
chr32	1247520	1374031	mischka
chr32	3704774	3728485	mischka
chr32	10714094	10738330	mischka
chr32	15936792	15951778	mischka
chr32	18656260	18670282	mischka
chr32	40137687	40225481	mischka
chr33	0	185771	mischka
chr33	203694	287474	mischka
chr33	4955702	4964527	mischka
chr33	5467194	5485980	mischka
chr33	5518953	5528299	mischka
chr33	5595323	5681952	mischka
chr33	6778194	6786578	mischka
chr33	10753614	10782568	mischka
chr33	15027726	15045633	mischka
chr33	15060940	15075638	mischka
chr33	17355809	17368871	mischka
chr33	17603137	17609167	mischka
chr33	19370283	19395728	mischka
chr33	21457303	21480289	mischka
chr33	22293102	22306670	mischka
chr33	29778020	29787479	mischka
chr34	883224	895753	mischka
chr34	5377184	5389687	mischka
chr34	12218578	12536288	mischka
chr34	12537570	12688838	mischka
chr34	13195187	13220026	mischka
chr34	34727607	34744394	mischka
chr34	34820711	34841651	mischka
chr34	36888045	36907761	mischka
chr34	37266765	37285398	mischka
chr34	42342608	42397973	mischka
chr35	530826	1351754	mischka
chr35	5185571	5209886	mischka
chr35	6432416	6440238	mischka
chr35	10053831	10065504	mischka
chr35	25282880	25341427	mischka
chr35	25505328	25534096	mischka
chr35	25542730	25570700	mischka
chr35	25573131	25609184	mischka
chr35	25942884	25962123	mischka
chr35	25972742	25989478	mischka
chr35	26023115	26039739	mischka
chr35	26473010	26487735	mischka
chr35	26866376	26873665	mischka
chr35	26967477	26982505	mischka
chr35	27505414	27605575	mischka
chr35	27900234	27919217	mischka
chr36	174891	218693	mischka
chr36	925978	965560	mischka
chr36	1577217	1589702	mischka
chr36	10706141	10740649	mischka
chr36	18485084	18501348	mischka
chr36	20170343	20195919	mischka
chr36	21289534	21305556	mischka
chr36	22603888	22610654	mischka
chr36	24289870	24301885	mischka
chr36	27161879	27175150	mischka
chr37	537666	571507	mischka
chr37	2670591	2689895	mischka
chr37	12807066	12821470	mischka
chr37	14679425	14701558	mischka
chr37	16747539	16764932	mischka
chr37	16937066	16961348	mischka
chr37	22913923	22932866	mischka
chr37	23693264	23706147	mischka
chr37	23984117	23994496	mischka
chr37	28999271	29018002	mischka
chr37	30101407	30107167	mischka
chr38	4694978	4717197	mischka
chr38	5845845	5855736	mischka
chr38	8723792	8746038	mischka
chr38	9610041	9638512	mischka
chr38	9667308	9698022	mischka
chr38	11813965	11835501	mischka
chr38	24179560	24277665	mischka
chr38	24299184	24316744	mischka
chr38	24318639	24333617	mischka
chr38	24765448	24798579	mischka
chr4	0	361092	mischka
chr4	7546767	7556436	mischka
chr4	10989839	11000198	mischka
chr4	16724813	16748795	mischka
chr4	20839023	20853448	mischka
chr4	27316094	27344431	mischka
chr4	27519100	27534603	mischka
chr4	29185318	29198789	mischka
chr4	35787132	35816793	mischka
chr4	36020785	36142812	mischka
chr4	36279168	36287882	mischka
chr4	41648670	41663613	mischka
chr4	47828801	47843820	mischka
chr4	48687308	48703936	mischka
chr4	55497082	55507926	mischka
chr4	56694739	56706807	mischka
chr4	56896772	56915919	mischka
chr4	59098592	59191527	mischka
chr4	62189187	62200977	mischka
chr4	63798460	63815142	mischka
chr4	63853333	63869601	mischka
chr4	67395482	67414096	mischka
chr4	67717275	67756051	mischka
chr4	67771515	67808347	mischka
chr4	73421529	73435101	mischka
chr4	73477691	73490599	mischka
chr4	77732926	77751029	mischka
chr4	79266777	79335224	mischka
chr5	0	55493	mischka
chr5	66169	136756	mischka
chr5	8653399	8663864	mischka
chr5	8744694	8760810	mischka
chr5	8765509	8777550	mischka
chr5	8838152	8849740	mischka
chr5	10083043	10116589	mischka
chr5	10471061	10484719	mischka
chr5	10486930	10520013	mischka
chr5	25876308	25903772	mischka
chr5	26434793	26448963	mischka
chr5	30151990	30301871	mischka
chr5	33123182	33137357	mischka
chr5	34903701	34918440	mischka
chr5	34919951	34933849	mischka
chr5	34988913	34997595	mischka
chr5	35004451	35011853	mischka
chr5	35017697	35044817	mischka
chr5	42136550	42147286	mischka
chr5	43091212	43141777	mischka
chr5	43171533	43220824	mischka
chr5	43232663	43256728	mischka
chr5	43284623	43313071	mischka
chr5	53251164	53276687	mischka
chr5	53828730	53861917	mischka
chr5	55795417	55814199	mischka
chr5	56532939	56550404	mischka
chr5	59631350	59640585	mischka
chr5	61242731	61259440	mischka
chr5	64020387	64042414	mischka
chr5	74787662	74801492	mischka
chr5	74815060	74826480	mischka
chr5	76773383	76783840	mischka
chr5	76808947	76818949	mischka
chr5	80077550	80104222	mischka
chr5	84989819	85006909	mischka
chr5	85177951	85190515	mischka
chr6	459004	470668	mischka
chr6	7308886	7322367	mischka
chr6	7871840	7883835	mischka
chr6	8721680	8753168	mischka
chr6	8776430	8786285	mischka
chr6	9217164	9260847	mischka
chr6	9386598	9417251	mischka
chr6	9667766	9724852	mischka
chr6	9762465	9954681	mischka
chr6	10434324	10446782	mischka
chr6	10878712	10892344	mischka
chr6	12132095	12245579	mischka
chr6	16119689	16125448	mischka
chr6	16812621	16825752	mischka
chr6	16847538	16878696	mischka
chr6	16968932	16994623	mischka
chr6	17019252	17036816	mischka
chr6	18273358	18281890	mischka
chr6	19626083	19653858	mischka
chr6	21316745	21321859	mischka
chr6	23401258	23422157	mischka
chr6	24893458	24934964	mischka
chr6	24990169	24999141	mischka
chr6	25013965	25060444	mischka
chr6	31284080	31303571	mischka
chr6	32768351	32776345	mischka
chr6	35777767	35789811	mischka
chr6	38137567	38247485	mischka
chr6	38249144	38372876	mischka
chr6	40910389	41089522	mischka
chr6	41107879	41129512	mischka
chr6	41150279	41200427	mischka
chr6	41419478	41482947	mischka
chr6	42589385	42598607	mischka
chr6	43520119	43545284	mischka
chr6	47371554	47395648	mischka
chr6	53326040	53348463	mischka
chr6	60937459	60947501	mischka
chr6	73419441	73485945	mischka
chr6	74473305	74493046	mischka
chr7	5552180	5576346	mischka
chr7	6343957	6355962	mischka
chr7	8243468	8252655	mischka
chr7	15608677	15617261	mischka
chr7	19505602	19524038	mischka
chr7	19881423	19901747	mischka
chr7	21764202	21791645	mischka
chr7	22765955	22791809	mischka
chr7	24163241	24178848	mischka
chr7	24762979	24787203	mischka
chr7	27047296	27077210	mischka
chr7	27091845	27124039	mischka
chr7	27151529	27185656	mischka
chr7	33792907	33821239	mischka
chr7	37044790	37071839	mischka
chr7	40658221	40665901	mischka
chr7	40689358	40792663	mischka
chr7	40823204	40862808	mischka
chr7	40866912	40883424	mischka
chr7	40890808	40919645	mischka
chr7	41120321	41129908	mischka
chr7	48987008	48997559	mischka
chr7	50114484	50132601	mischka
chr7	51989634	52006842	mischka
chr7	52598058	52608121	mischka
chr7	57013788	57030037	mischka
chr7	80639661	80667890	mischka
chr7	81001282	81081596	mischka
chr8	0	213109	mischka
chr8	392574	405387	mischka
chr8	867334	894843	mischka
chr8	900155	917920	mischka
chr8	964695	985764	mischka
chr8	2301887	2560392	mischka
chr8	3797112	3802133	mischka
chr8	4063330	4081586	mischka
chr8	8559159	8570970	mischka
chr8	8952814	8976021	mischka
chr8	13565735	13599116	mischka
chr8	13603473	13639237	mischka
chr8	19247883	19256268	mischka
chr8	24751965	24774294	mischka
chr8	26056427	26074497	mischka
chr8	29986656	30021589	mischka
chr8	40126866	40145932	mischka
chr8	44370069	44522771	mischka
chr8	48580941	48592890	mischka
chr8	59621480	59639964	mischka
chr8	69579366	69594778	mischka
chr8	69607840	69619473	mischka
chr8	73277970	73325957	mischka
chr8	73329076	73369186	mischka
chr8	73377272	73445009	mischka
chr8	73561791	73590158	mischka
chr8	73594869	73601985	mischka
chr8	73605086	73721991	mischka
chr8	73726960	73768018	mischka
chr8	73786640	73849369	mischka
chr8	73893440	74786247	mischka
chr8	74789242	76399433	mischka
chr9	6688672	6706336	mischka
chr9	6707845	6756112	mischka
chr9	10718497	10770456	mischka
chr9	14369456	14379689	mischka
chr9	16540135	16568284	mischka
chr9	16570545	16600289	mischka
chr9	17885069	17922722	mischka
chr9	17942103	18012037	mischka
chr9	18051565	18077171	mischka
chr9	19712485	19788952	mischka
chr9	20029025	20040022	mischka
chr9	20044448	20053560	mischka
chr9	21364812	21483105	mischka
chr9	21541825	21572627	mischka
chr9	21583043	21604258	mischka
chr9	28665220	28682650	mischka
chr9	30674364	30777517	mischka
chr9	30799344	30815297	mischka
chr9	32787809	32816067	mischka
chr9	47051045	47085809	mischka
chr9	47179952	47214190	mischka
chr9	47261275	47291450	mischka
chr9	47730956	47777287	mischka
chr9	48518311	48535350	mischka
chr9	48541965	48564971	mischka
chr9	48816033	48829228	mischka
chr9	49718967	49745032	mischka
chr9	49773430	49799947	mischka
chr9	51287656	51343695	mischka
chr9	55980093	55986410	mischka
chr9	60112709	60127276	mischka
chr9	60186272	60236761	mischka
chr9	61138702	61171909	mischka
chrM	0	16728	mischka
chrUn_JAAHUQ010000416v1	0	30507	mischka
chrUn_JAAHUQ010000426v1	0	17635	mischka
chrUn_JAAHUQ010000433v1	0	30110	mischka
chrUn_JAAHUQ010000437v1	0	30046	mischka
chrUn_JAAHUQ010000438v1	0	47909	mischka
chrUn_JAAHUQ010000442v1	0	29860	mischka
chrUn_JAAHUQ010000445v1	0	29807	mischka
chrUn_JAAHUQ010000457v1	3612	29747	mischka
chrUn_JAAHUQ010000473v1	0	29485	mischka
chrUn_JAAHUQ010000480v1	0	29382	mischka
chrUn_JAAHUQ010000487v1	0	29170	mischka
chrUn_JAAHUQ010000491v1	0	47845	mischka
chrUn_JAAHUQ010000502v1	0	47806	mischka
chrUn_JAAHUQ010000509v1	0	28649	mischka
chrUn_JAAHUQ010000526v1	0	28540	mischka
chrUn_JAAHUQ010000546v1	2262	51999	mischka
chrUn_JAAHUQ010000557v1	0	47849	mischka
chrUn_JAAHUQ010000558v1	0	27958	mischka
chrUn_JAAHUQ010000568v1	0	47697	mischka
chrUn_JAAHUQ010000570v1	0	27726	mischka
chrUn_JAAHUQ010000613v1	0	26781	mischka
chrUn_JAAHUQ010000618v1	0	26780	mischka
chrUn_JAAHUQ010000619v1	0	26693	mischka
chrUn_JAAHUQ010000628v1	0	47507	mischka
chrUn_JAAHUQ010000644v1	0	30827	mischka
chrUn_JAAHUQ010000660v1	0	23879	mischka
chrUn_JAAHUQ010000673v1	0	25766	mischka
chrUn_JAAHUQ010000675v1	0	25779	mischka
chrUn_JAAHUQ010000679v1	0	25561	mischka
chrUn_JAAHUQ010000715v1	0	24781	mischka
chrUn_JAAHUQ010000717v1	0	254667	mischka
chrUn_JAAHUQ010000718v1	0	24718	mischka
chrUn_JAAHUQ010000724v1	0	47291	mischka
chrUn_JAAHUQ010000728v1	0	24584	mischka
chrUn_JAAHUQ010000730v1	0	26155	mischka
chrUn_JAAHUQ010000735v1	0	47306	mischka
chrUn_JAAHUQ010000738v1	0	24342	mischka
chrUn_JAAHUQ010000750v1	0	20238	mischka
chrUn_JAAHUQ010000776v1	12237	23455	mischka
chrUn_JAAHUQ010000778v1	6607	23485	mischka
chrUn_JAAHUQ010000789v1	0	23135	mischka
chrUn_JAAHUQ010000790v1	0	23040	mischka
chrUn_JAAHUQ010000792v1	45753	225102	mischka
chrUn_JAAHUQ010000804v1	0	22795	mischka
chrUn_JAAHUQ010000815v1	10527	22195	mischka
chrUn_JAAHUQ010000816v1	0	139793	mischka
chrUn_JAAHUQ010000816v1	147142	152467	mischka
chrUn_JAAHUQ010000816v1	154052	217820	mischka
chrUn_JAAHUQ010000828v1	0	13579	mischka
chrUn_JAAHUQ010000859v1	0	21704	mischka
chrUn_JAAHUQ010000868v1	0	22649	mischka
chrUn_JAAHUQ010000874v1	0	47050	mischka
chrUn_JAAHUQ010000880v1	0	20599	mischka
chrUn_JAAHUQ010000891v1	0	20085	mischka
chrUn_JAAHUQ010000903v1	0	20689	mischka
chrUn_JAAHUQ010000907v1	0	15914	mischka
chrUn_JAAHUQ010000907v1	34755	46885	mischka
chrUn_JAAHUQ010000919v1	0	46858	mischka
chrUn_JAAHUQ010000934v1	0	19249	mischka
chrUn_JAAHUQ010000939v1	0	18980	mischka
chrUn_JAAHUQ010000971v1	0	17754	mischka
chrUn_JAAHUQ010000982v1	0	17540	mischka
chrUn_JAAHUQ010000987v1	0	16997	mischka
chrUn_JAAHUQ010001000v1	0	175620	mischka
chrUn_JAAHUQ010001000v1	190220	309621	mischka
chrUn_JAAHUQ010001008v1	21500	43123	mischka
chrUn_JAAHUQ010001011v1	0	155061	mischka
chrUn_JAAHUQ010001016v1	0	154246	mischka
chrUn_JAAHUQ010001017v1	0	153334	mischka
chrUn_JAAHUQ010001033v1	0	146424	mischka
chrUn_JAAHUQ010001053v1	0	135758	mischka
chrUn_JAAHUQ010001054v1	0	134115	mischka
chrUn_JAAHUQ010001059v1	0	46714	mischka
chrUn_JAAHUQ010001068v1	0	130062	mischka
chrUn_JAAHUQ010001073v1	0	127070	mischka
chrUn_JAAHUQ010001074v1	26473	46707	mischka
chrUn_JAAHUQ010001085v1	0	124018	mischka
chrUn_JAAHUQ010001100v1	0	116723	mischka
chrUn_JAAHUQ010001102v1	6481	124712	mischka
chrUn_JAAHUQ010001104v1	4990	50905	mischka
chrUn_JAAHUQ010001105v1	0	118648	mischka
chrUn_JAAHUQ010001123v1	35902	46637	mischka
chrUn_JAAHUQ010001125v1	0	109296	mischka
chrUn_JAAHUQ010001127v1	0	108679	mischka
chrUn_JAAHUQ010001156v1	0	107061	mischka
chrUn_JAAHUQ010001159v1	0	46638	mischka
chrUn_JAAHUQ010001160v1	0	100374	mischka
chrUn_JAAHUQ010001185v1	0	95492	mischka
chrUn_JAAHUQ010001188v1	0	95109	mischka
chrUn_JAAHUQ010001195v1	0	93579	mischka
chrUn_JAAHUQ010001199v1	0	92215	mischka
chrUn_JAAHUQ010001202v1	0	91563	mischka
chrUn_JAAHUQ010001209v1	0	89520	mischka
chrUn_JAAHUQ010001210v1	14425	35561	mischka
chrUn_JAAHUQ010001210v1	41764	50700	mischka
chrUn_JAAHUQ010001210v1	53467	66775	mischka
chrUn_JAAHUQ010001212v1	0	89164	mischka
chrUn_JAAHUQ010001216v1	0	56331	mischka
chrUn_JAAHUQ010001216v1	75980	165455	mischka
chrUn_JAAHUQ010001216v1	182147	266340	mischka
chrUn_JAAHUQ010001225v1	5172	87846	mischka
chrUn_JAAHUQ010001226v1	0	87801	mischka
chrUn_JAAHUQ010001229v1	0	87359	mischka
chrUn_JAAHUQ010001231v1	52368	82299	mischka
chrUn_JAAHUQ010001233v1	0	85979	mischka
chrUn_JAAHUQ010001234v1	0	99116	mischka
chrUn_JAAHUQ010001239v1	0	135052	mischka
chrUn_JAAHUQ010001240v1	0	86074	mischka
chrUn_JAAHUQ010001241v1	0	86169	mischka
chrUn_JAAHUQ010001248v1	0	85322	mischka
chrUn_JAAHUQ010001252v1	0	84442	mischka
chrUn_JAAHUQ010001255v1	0	27607	mischka
chrUn_JAAHUQ010001255v1	59363	77238	mischka
chrUn_JAAHUQ010001255v1	100706	161414	mischka
chrUn_JAAHUQ010001259v1	0	133655	mischka
chrUn_JAAHUQ010001261v1	0	82332	mischka
chrUn_JAAHUQ010001268v1	0	81121	mischka
chrUn_JAAHUQ010001271v1	0	81131	mischka
chrUn_JAAHUQ010001273v1	0	81110	mischka
chrUn_JAAHUQ010001279v1	0	79727	mischka
chrUn_JAAHUQ010001286v1	0	79083	mischka
chrUn_JAAHUQ010001294v1	0	78443	mischka
chrUn_JAAHUQ010001305v1	38713	76970	mischka
chrUn_JAAHUQ010001306v1	0	76883	mischka
chrUn_JAAHUQ010001307v1	0	76595	mischka
chrUn_JAAHUQ010001326v1	0	46349	mischka
chrUn_JAAHUQ010001327v1	0	75030	mischka
chrUn_JAAHUQ010001328v1	0	24257	mischka
chrUn_JAAHUQ010001328v1	40363	74663	mischka
chrUn_JAAHUQ010001332v1	0	74543	mischka
chrUn_JAAHUQ010001336v1	0	74341	mischka
chrUn_JAAHUQ010001340v1	0	73309	mischka
chrUn_JAAHUQ010001346v1	0	73155	mischka
chrUn_JAAHUQ010001357v1	0	56416	mischka
chrUn_JAAHUQ010001360v1	0	82345	mischka
chrUn_JAAHUQ010001368v1	0	71589	mischka
chrUn_JAAHUQ010001376v1	0	72663	mischka
chrUn_JAAHUQ010001376v1	82823	135030	mischka
chrUn_JAAHUQ010001379v1	0	71091	mischka
chrUn_JAAHUQ010001381v1	0	70928	mischka
chrUn_JAAHUQ010001397v1	10735	70363	mischka
chrUn_JAAHUQ010001399v1	0	46231	mischka
chrUn_JAAHUQ010001402v1	0	70046	mischka
chrUn_JAAHUQ010001406v1	23492	49703	mischka
chrUn_JAAHUQ010001408v1	0	69689	mischka
chrUn_JAAHUQ010001412v1	0	46116	mischka
chrUn_JAAHUQ010001423v1	18482	38240	mischka
chrUn_JAAHUQ010001423v1	55625	68653	mischka
chrUn_JAAHUQ010001428v1	0	68565	mischka
chrUn_JAAHUQ010001435v1	13157	38855	mischka
chrUn_JAAHUQ010001436v1	0	68284	mischka
chrUn_JAAHUQ010001437v1	0	68239	mischka
chrUn_JAAHUQ010001439v1	0	67540	mischka
chrUn_JAAHUQ010001443v1	0	67472	mischka
chrUn_JAAHUQ010001444v1	0	67739	mischka
chrUn_JAAHUQ010001450v1	0	67094	mischka
chrUn_JAAHUQ010001452v1	0	67108	mischka
chrUn_JAAHUQ010001454v1	0	46083	mischka
chrUn_JAAHUQ010001461v1	0	66807	mischka
chrUn_JAAHUQ010001466v1	0	66674	mischka
chrUn_JAAHUQ010001471v1	0	66154	mischka
chrUn_JAAHUQ010001478v1	0	65900	mischka
chrUn_JAAHUQ010001483v1	45502	66203	mischka
chrUn_JAAHUQ010001485v1	0	66388	mischka
chrUn_JAAHUQ010001488v1	0	65540	mischka
chrUn_JAAHUQ010001490v1	27032	65398	mischka
chrUn_JAAHUQ010001491v1	0	46047	mischka
chrUn_JAAHUQ010001497v1	0	65519	mischka
chrUn_JAAHUQ010001498v1	18988	57000	mischka
chrUn_JAAHUQ010001501v1	0	59810	mischka
chrUn_JAAHUQ010001511v1	0	63926	mischka
chrUn_JAAHUQ010001517v1	0	64236	mischka
chrUn_JAAHUQ010001518v1	0	64311	mischka
chrUn_JAAHUQ010001519v1	0	64106	mischka
chrUn_JAAHUQ010001532v1	6061	62968	mischka
chrUn_JAAHUQ010001535v1	0	64232	mischka
chrUn_JAAHUQ010001536v1	0	63499	mischka
chrUn_JAAHUQ010001543v1	0	63062	mischka
chrUn_JAAHUQ010001549v1	0	62403	mischka
chrUn_JAAHUQ010001550v1	17631	62291	mischka
chrUn_JAAHUQ010001555v1	45950	62187	mischka
chrUn_JAAHUQ010001559v1	0	61907	mischka
chrUn_JAAHUQ010001563v1	0	61621	mischka
chrUn_JAAHUQ010001564v1	0	116704	mischka
chrUn_JAAHUQ010001565v1	0	61794	mischka
chrUn_JAAHUQ010001568v1	0	61673	mischka
chrUn_JAAHUQ010001569v1	0	61615	mischka
chrUn_JAAHUQ010001570v1	0	45931	mischka
chrUn_JAAHUQ010001571v1	0	61416	mischka
chrUn_JAAHUQ010001572v1	0	63554	mischka
chrUn_JAAHUQ010001573v1	5058	60702	mischka
chrUn_JAAHUQ010001574v1	6530	61292	mischka
chrUn_JAAHUQ010001575v1	0	61317	mischka
chrUn_JAAHUQ010001578v1	0	61191	mischka
chrUn_JAAHUQ010001583v1	0	61602	mischka
chrUn_JAAHUQ010001586v1	8452	26327	mischka
chrUn_JAAHUQ010001586v1	31498	38671	mischka
chrUn_JAAHUQ010001587v1	0	50160	mischka
chrUn_JAAHUQ010001588v1	0	60580	mischka
chrUn_JAAHUQ010001594v1	0	60333	mischka
chrUn_JAAHUQ010001596v1	0	60320	mischka
chrUn_JAAHUQ010001609v1	0	59902	mischka
chrUn_JAAHUQ010001612v1	0	59760	mischka
chrUn_JAAHUQ010001614v1	0	24568	mischka
chrUn_JAAHUQ010001615v1	34262	59654	mischka
chrUn_JAAHUQ010001620v1	0	61022	mischka
chrUn_JAAHUQ010001622v1	0	59230	mischka
chrUn_JAAHUQ010001623v1	0	59093	mischka
chrUn_JAAHUQ010001632v1	0	54405	mischka
chrUn_JAAHUQ010001633v1	0	58720	mischka
chrUn_JAAHUQ010001635v1	33506	51357	mischka
chrUn_JAAHUQ010001640v1	0	58299	mischka
chrUn_JAAHUQ010001643v1	0	24756	mischka
chrUn_JAAHUQ010001643v1	27603	45839	mischka
chrUn_JAAHUQ010001645v1	0	58149	mischka
chrUn_JAAHUQ010001650v1	0	57892	mischka
chrUn_JAAHUQ010001656v1	31850	47349	mischka
chrUn_JAAHUQ010001657v1	35760	57567	mischka
chrUn_JAAHUQ010001665v1	0	57339	mischka
chrUn_JAAHUQ010001666v1	0	57382	mischka
chrUn_JAAHUQ010001667v1	0	57323	mischka
chrUn_JAAHUQ010001670v1	0	57212	mischka
chrUn_JAAHUQ010001675v1	0	57169	mischka
chrUn_JAAHUQ010001681v1	0	56974	mischka
chrUn_JAAHUQ010001682v1	24389	42691	mischka
chrUn_JAAHUQ010001683v1	0	56881	mischka
chrUn_JAAHUQ010001684v1	13968	42988	mischka
chrUn_JAAHUQ010001687v1	0	56809	mischka
chrUn_JAAHUQ010001689v1	0	56670	mischka
chrUn_JAAHUQ010001691v1	0	56705	mischka
chrUn_JAAHUQ010001695v1	0	45202	mischka
chrUn_JAAHUQ010001706v1	0	56165	mischka
chrUn_JAAHUQ010001709v1	0	56105	mischka
chrUn_JAAHUQ010001714v1	8406	43339	mischka
chrUn_JAAHUQ010001715v1	0	57171	mischka
chrUn_JAAHUQ010001718v1	19042	31197	mischka
chrUn_JAAHUQ010001721v1	0	55589	mischka
chrUn_JAAHUQ010001727v1	0	51448	mischka
chrUn_JAAHUQ010001730v1	0	45757	mischka
chrUn_JAAHUQ010001742v1	0	55080	mischka
chrUn_JAAHUQ010001746v1	5225	33333	mischka
chrUn_JAAHUQ010001747v1	0	55101	mischka
chrUn_JAAHUQ010001751v1	0	54904	mischka
chrUn_JAAHUQ010001752v1	0	45690	mischka
chrUn_JAAHUQ010001758v1	0	54895	mischka
chrUn_JAAHUQ010001761v1	0	54821	mischka
chrUn_JAAHUQ010001765v1	0	54602	mischka
chrUn_JAAHUQ010001768v1	0	54516	mischka
chrUn_JAAHUQ010001771v1	0	30066	mischka
chrUn_JAAHUQ010001771v1	38831	48437	mischka
chrUn_JAAHUQ010001783v1	0	54132	mischka
chrUn_JAAHUQ010001784v1	0	54032	mischka
chrUn_JAAHUQ010001786v1	0	53983	mischka
chrUn_JAAHUQ010001791v1	0	21752	mischka
chrUn_JAAHUQ010001791v1	30019	49601	mischka
chrUn_JAAHUQ010001793v1	0	53762	mischka
chrUn_JAAHUQ010001798v1	0	53701	mischka
chrUn_JAAHUQ010001800v1	0	53693	mischka
chrUn_JAAHUQ010001801v1	0	53013	mischka
chrUn_JAAHUQ010001805v1	40040	50138	mischka
chrUn_JAAHUQ010001806v1	0	53456	mischka
chrUn_JAAHUQ010001808v1	44058	53408	mischka
chrUn_JAAHUQ010001812v1	0	53345	mischka
chrUn_JAAHUQ010001813v1	0	53298	mischka
chrUn_JAAHUQ010001815v1	0	53228	mischka
chrUn_JAAHUQ010001819v1	0	53245	mischka
chrUn_JAAHUQ010001820v1	0	53252	mischka
chrUn_JAAHUQ010001837v1	2618	55447	mischka
chrUn_JAAHUQ010001839v1	0	52486	mischka
chrUn_JAAHUQ010001841v1	0	52492	mischka
chrUn_JAAHUQ010001848v1	20450	36490	mischka
chrUn_JAAHUQ010001849v1	0	45297	mischka
chrUn_JAAHUQ010001856v1	15554	45028	mischka
chrUn_JAAHUQ010001863v1	0	16103	mischka
chrUn_JAAHUQ010001863v1	18827	51896	mischka
chrUn_JAAHUQ010001871v1	0	51672	mischka
chrUn_JAAHUQ010001885v1	0	51308	mischka
chrUn_JAAHUQ010001887v1	0	51163	mischka
chrUn_JAAHUQ010001888v1	0	51159	mischka
chrUn_JAAHUQ010001898v1	0	50973	mischka
chrUn_JAAHUQ010001902v1	0	50897	mischka
chrUn_JAAHUQ010001903v1	0	45118	mischka
chrUn_JAAHUQ010001905v1	0	50894	mischka
chrUn_JAAHUQ010001912v1	0	50625	mischka
chrUn_JAAHUQ010001913v1	0	54714	mischka
chrUn_JAAHUQ010001915v1	0	50519	mischka
chrUn_JAAHUQ010001919v1	0	50528	mischka
chrUn_JAAHUQ010001920v1	2552	49754	mischka
chrUn_JAAHUQ010001927v1	0	50270	mischka
chrUn_JAAHUQ010001928v1	0	50238	mischka
chrUn_JAAHUQ010001930v1	0	50301	mischka
chrUn_JAAHUQ010001935v1	0	50090	mischka
chrUn_JAAHUQ010001937v1	0	50098	mischka
chrUn_JAAHUQ010001943v1	0	49907	mischka
chrUn_JAAHUQ010001954v1	0	49724	mischka
chrUn_JAAHUQ010001955v1	0	49758	mischka
chrUn_JAAHUQ010001956v1	0	22024	mischka
chrUn_JAAHUQ010001957v1	0	49722	mischka
chrUn_JAAHUQ010001959v1	0	49741	mischka
chrUn_JAAHUQ010001963v1	0	45042	mischka
chrUn_JAAHUQ010001978v1	0	44544	mischka
chrUn_JAAHUQ010001982v1	12508	44450	mischka
chrUn_JAAHUQ010001984v1	0	44355	mischka
chrUn_JAAHUQ010001994v1	0	44092	mischka
chrUn_JAAHUQ010001995v1	0	44099	mischka
chrUn_JAAHUQ010001996v1	0	44082	mischka
chrUn_JAAHUQ010001998v1	0	44062	mischka
chrUn_JAAHUQ010002003v1	0	43979	mischka
chrUn_JAAHUQ010002004v1	0	43946	mischka
chrUn_JAAHUQ010002013v1	0	50545	mischka
chrUn_JAAHUQ010002014v1	0	43805	mischka
chrUn_JAAHUQ010002017v1	0	30102	mischka
chrUn_JAAHUQ010002024v1	0	43635	mischka
chrUn_JAAHUQ010002027v1	0	43539	mischka
chrUn_JAAHUQ010002028v1	0	43536	mischka
chrUn_JAAHUQ010002029v1	0	43504	mischka
chrUn_JAAHUQ010002042v1	15983	40490	mischka
chrUn_JAAHUQ010002045v1	0	43123	mischka
chrUn_JAAHUQ010002048v1	0	43134	mischka
chrUn_JAAHUQ010002051v1	0	42996	mischka
chrUn_JAAHUQ010002054v1	0	36351	mischka
chrUn_JAAHUQ010002057v1	0	43014	mischka
chrUn_JAAHUQ010002060v1	0	42941	mischka
chrUn_JAAHUQ010002067v1	0	42792	mischka
chrUn_JAAHUQ010002074v1	0	44817	mischka
chrUn_JAAHUQ010002076v1	0	42562	mischka
chrUn_JAAHUQ010002079v1	0	29102	mischka
chrUn_JAAHUQ010002080v1	0	42508	mischka
chrUn_JAAHUQ010002081v1	0	42491	mischka
chrUn_JAAHUQ010002082v1	0	42412	mischka
chrUn_JAAHUQ010002084v1	0	42442	mischka
chrUn_JAAHUQ010002086v1	0	42486	mischka
chrUn_JAAHUQ010002091v1	0	42341	mischka
chrUn_JAAHUQ010002099v1	0	88187	mischka
chrUn_JAAHUQ010002100v1	0	42202	mischka
chrUn_JAAHUQ010002101v1	0	42231	mischka
chrUn_JAAHUQ010002106v1	0	42167	mischka
chrUn_JAAHUQ010002108v1	0	18874	mischka
chrUn_JAAHUQ010002115v1	0	41992	mischka
chrUn_JAAHUQ010002124v1	0	49598	mischka
chrUn_JAAHUQ010002129v1	0	24258	mischka
chrUn_JAAHUQ010002131v1	0	43274	mischka
chrUn_JAAHUQ010002137v1	0	41595	mischka
chrUn_JAAHUQ010002150v1	0	41436	mischka
chrUn_JAAHUQ010002151v1	0	41372	mischka
chrUn_JAAHUQ010002156v1	0	41337	mischka
chrUn_JAAHUQ010002160v1	0	41307	mischka
chrUn_JAAHUQ010002162v1	0	41297	mischka
chrUn_JAAHUQ010002165v1	0	41247	mischka
chrUn_JAAHUQ010002172v1	0	41057	mischka
chrUn_JAAHUQ010002173v1	0	21572	mischka
chrUn_JAAHUQ010002177v1	0	40965	mischka
chrUn_JAAHUQ010002180v1	0	40936	mischka
chrUn_JAAHUQ010002181v1	0	40937	mischka
chrUn_JAAHUQ010002183v1	0	40911	mischka
chrUn_JAAHUQ010002186v1	17501	40875	mischka
chrUn_JAAHUQ010002191v1	0	40791	mischka
chrUn_JAAHUQ010002192v1	0	40753	mischka
chrUn_JAAHUQ010002193v1	0	40812	mischka
chrUn_JAAHUQ010002194v1	0	40777	mischka
chrUn_JAAHUQ010002196v1	0	40724	mischka
chrUn_JAAHUQ010002198v1	0	40685	mischka
chrUn_JAAHUQ010002199v1	0	40647	mischka
chrUn_JAAHUQ010002206v1	0	40566	mischka
chrUn_JAAHUQ010002207v1	13743	40517	mischka
chrUn_JAAHUQ010002211v1	0	49385	mischka
chrUn_JAAHUQ010002213v1	5074	17536	mischka
chrUn_JAAHUQ010002222v1	0	49341	mischka
chrUn_JAAHUQ010002224v1	3342	40380	mischka
chrUn_JAAHUQ010002231v1	18393	39718	mischka
chrUn_JAAHUQ010002236v1	0	40101	mischka
chrUn_JAAHUQ010002244v1	0	49292	mischka
chrUn_JAAHUQ010002247v1	5324	23196	mischka
chrUn_JAAHUQ010002247v1	30983	39882	mischka
chrUn_JAAHUQ010002248v1	0	39886	mischka
chrUn_JAAHUQ010002252v1	0	39797	mischka
chrUn_JAAHUQ010002254v1	0	49272	mischka
chrUn_JAAHUQ010002264v1	0	39657	mischka
chrUn_JAAHUQ010002265v1	11870	49099	mischka
chrUn_JAAHUQ010002266v1	0	44550	mischka
chrUn_JAAHUQ010002269v1	0	39556	mischka
chrUn_JAAHUQ010002271v1	0	12142	mischka
chrUn_JAAHUQ010002271v1	13736	39435	mischka
chrUn_JAAHUQ010002272v1	0	39486	mischka
chrUn_JAAHUQ010002282v1	0	39333	mischka
chrUn_JAAHUQ010002287v1	0	39148	mischka
chrUn_JAAHUQ010002302v1	0	38811	mischka
chrUn_JAAHUQ010002303v1	0	38767	mischka
chrUn_JAAHUQ010002308v1	9514	38642	mischka
chrUn_JAAHUQ010002313v1	7730	27760	mischka
chrUn_JAAHUQ010002314v1	24615	38419	mischka
chrUn_JAAHUQ010002322v1	0	38263	mischka
chrUn_JAAHUQ010002323v1	0	38252	mischka
chrUn_JAAHUQ010002324v1	0	39904	mischka
chrUn_JAAHUQ010002326v1	0	38252	mischka
chrUn_JAAHUQ010002327v1	0	38218	mischka
chrUn_JAAHUQ010002330v1	0	38269	mischka
chrUn_JAAHUQ010002335v1	0	38081	mischka
chrUn_JAAHUQ010002337v1	0	38064	mischka
chrUn_JAAHUQ010002338v1	0	38561	mischka
chrUn_JAAHUQ010002341v1	0	38046	mischka
chrUn_JAAHUQ010002344v1	25881	38042	mischka
chrUn_JAAHUQ010002350v1	0	23455	mischka
chrUn_JAAHUQ010002357v1	0	37644	mischka
chrUn_JAAHUQ010002358v1	13344	41621	mischka
chrUn_JAAHUQ010002360v1	0	48936	mischka
chrUn_JAAHUQ010002371v1	0	48954	mischka
chrUn_JAAHUQ010002374v1	0	37679	mischka
chrUn_JAAHUQ010002379v1	0	37537	mischka
chrUn_JAAHUQ010002381v1	0	38592	mischka
chrUn_JAAHUQ010002390v1	0	22843	mischka
chrUn_JAAHUQ010002390v1	24976	37252	mischka
chrUn_JAAHUQ010002394v1	0	37199	mischka
chrUn_JAAHUQ010002397v1	0	22061	mischka
chrUn_JAAHUQ010002397v1	24872	37190	mischka
chrUn_JAAHUQ010002400v1	0	37171	mischka
chrUn_JAAHUQ010002408v1	0	22594	mischka
chrUn_JAAHUQ010002408v1	30639	37072	mischka
chrUn_JAAHUQ010002410v1	0	36977	mischka
chrUn_JAAHUQ010002413v1	0	36843	mischka
chrUn_JAAHUQ010002417v1	0	36798	mischka
chrUn_JAAHUQ010002421v1	0	36715	mischka
chrUn_JAAHUQ010002423v1	0	36694	mischka
chrUn_JAAHUQ010002424v1	0	36682	mischka
chrUn_JAAHUQ010002432v1	0	36696	mischka
chrUn_JAAHUQ010002448v1	0	36431	mischka
chrUn_JAAHUQ010002455v1	0	36327	mischka
chrUn_JAAHUQ010002459v1	0	36306	mischka
chrUn_JAAHUQ010002460v1	0	36386	mischka
chrUn_JAAHUQ010002463v1	0	31546	mischka
chrUn_JAAHUQ010002465v1	0	36219	mischka
chrUn_JAAHUQ010002466v1	0	36227	mischka
chrUn_JAAHUQ010002473v1	0	36001	mischka
chrUn_JAAHUQ010002479v1	0	48677	mischka
chrUn_JAAHUQ010002482v1	0	35248	mischka
chrUn_JAAHUQ010002483v1	0	35895	mischka
chrUn_JAAHUQ010002485v1	0	35849	mischka
chrUn_JAAHUQ010002486v1	0	35817	mischka
chrUn_JAAHUQ010002487v1	0	35840	mischka
chrUn_JAAHUQ010002489v1	0	35798	mischka
chrUn_JAAHUQ010002494v1	0	38636	mischka
chrUn_JAAHUQ010002503v1	1230	8749	mischka
chrUn_JAAHUQ010002505v1	0	35595	mischka
chrUn_JAAHUQ010002507v1	0	35567	mischka
chrUn_JAAHUQ010002512v1	0	35427	mischka
chrUn_JAAHUQ010002513v1	0	35392	mischka
chrUn_JAAHUQ010002522v1	4174	24491	mischka
chrUn_JAAHUQ010002522v1	26643	35203	mischka
chrUn_JAAHUQ010002528v1	0	35072	mischka
chrUn_JAAHUQ010002531v1	0	35024	mischka
chrUn_JAAHUQ010002532v1	0	34981	mischka
chrUn_JAAHUQ010002552v1	0	34691	mischka
chrUn_JAAHUQ010002560v1	0	34558	mischka
chrUn_JAAHUQ010002571v1	15593	34509	mischka
chrUn_JAAHUQ010002576v1	0	34720	mischka
chrUn_JAAHUQ010002581v1	0	34276	mischka
chrUn_JAAHUQ010002587v1	0	34072	mischka
chrUn_JAAHUQ010002593v1	0	23056	mischka
chrUn_JAAHUQ010002602v1	0	33895	mischka
chrUn_JAAHUQ010002604v1	7868	25510	mischka
chrUn_JAAHUQ010002605v1	0	33794	mischka
chrUn_JAAHUQ010002607v1	0	32265	mischka
chrUn_JAAHUQ010002614v1	3455	37324	mischka
chrUn_JAAHUQ010002617v1	0	33664	mischka
chrUn_JAAHUQ010002619v1	0	33640	mischka
chrUn_JAAHUQ010002624v1	0	33581	mischka
chrUn_JAAHUQ010002631v1	0	35659	mischka
chrUn_JAAHUQ010002635v1	0	33164	mischka
chrUn_JAAHUQ010002643v1	0	33143	mischka
chrUn_JAAHUQ010002650v1	0	32987	mischka
chrUn_JAAHUQ010002653v1	0	32862	mischka
chrUn_JAAHUQ010002657v1	0	32840	mischka
chrUn_JAAHUQ010002659v1	0	32808	mischka
chrUn_JAAHUQ010002661v1	0	32756	mischka
chrUn_JAAHUQ010002665v1	0	32669	mischka
chrUn_JAAHUQ010002666v1	0	48299	mischka
chrUn_JAAHUQ010002668v1	0	32654	mischka
chrUn_JAAHUQ010002675v1	0	32404	mischka
chrUn_JAAHUQ010002678v1	0	32394	mischka
chrUn_JAAHUQ010002686v1	0	32310	mischka
chrUn_JAAHUQ010002697v1	0	48164	mischka
chrUn_JAAHUQ010002704v1	14222	22395	mischka
chrUn_JAAHUQ010002706v1	0	16100	mischka
chrUn_JAAHUQ010002708v1	0	48133	mischka
chrUn_JAAHUQ010002709v1	0	31817	mischka
chrUn_JAAHUQ010002716v1	0	16013	mischka
chrUn_JAAHUQ010002716v1	18741	31688	mischka
chrUn_JAAHUQ010002719v1	0	48133	mischka
chrUn_JAAHUQ010002733v1	0	31229	mischka
chrUn_JAAHUQ010002748v1	0	31283	mischka
chrUn_JAAHUQ010002750v1	0	48079	mischka
chrUn_JAAHUQ010002766v1	0	26738	mischka
chrUn_JAAHUQ010002767v1	0	30920	mischka
chrUn_JAAHUQ010002781v1	0	30774	mischka
chrUn_MU018704v1	0	77370	mischka
chrUn_MU018704v1	79968	523156	mischka
chrUn_MU018711v1	0	373617	mischka
chrUn_MU018716v1	0	242059	mischka
chrUn_MU018719v1	0	336293	mischka
chrUn_MU018722v1	0	220512	mischka
chrUn_MU018724v1	0	310765	mischka
chrUn_MU018733v1	0	210383	mischka
chrUn_MU018736v1	0	174621	mischka
chrUn_MU018740v1	0	126405	mischka
chrUn_MU018740v1	148400	301677	mischka
chrUn_MU018754v1	0	262753	mischka
chrUn_MU018756v1	0	177904	mischka
chrUn_MU018758v1	0	135160	mischka
chrUn_MU018761v1	0	249152	mischka
chrUn_MU018765v1	0	91080	mischka
chrUn_MU018767v1	0	172111	mischka
chrUn_MU018768v1	0	178796	mischka
chrUn_MU018775v1	0	135668	mischka
chrUn_MU018777v1	0	114919	mischka
chrUn_MU018779v1	0	152506	mischka
chrUn_MU018782v1	0	140398	mischka
chrUn_MU018785v1	0	151343	mischka
chrUn_MU018788v1	0	162883	mischka
chrUn_MU018789v1	0	142616	mischka
chrUn_MU018792v1	0	143322	mischka
chrUn_MU018794v1	0	260861	mischka
chrUn_MU018797v1	11808	183578	mischka
chrUn_MU018799v1	0	134721	mischka
chrUn_MU018801v1	0	113280	mischka
chrUn_MU018802v1	0	133388	mischka
chrUn_MU018810v1	0	109179	mischka
chrUn_MU018811v1	0	127458	mischka
chrUn_MU018818v1	0	104358	mischka
chrUn_MU018819v1	0	119430	mischka
chrUn_MU018820v1	0	109541	mischka
chrUn_MU018820v1	115894	158621	mischka
chrUn_MU018822v1	0	103552	mischka
chrUn_MU018823v1	0	160276	mischka
chrUn_MU018835v1	0	105153	mischka
chrUn_MU018837v1	0	117092	mischka
chrUn_MU018843v1	0	112089	mischka
chrUn_MU018845v1	0	100215	mischka
chrUn_MU018856v1	0	90641	mischka
chrX	550268	556660	mischka
chrX	2854354	2870554	mischka
chrX	5103101	5113030	mischka
chrX	6401481	6408466	mischka
chrX	11924109	11935892	mischka
chrX	11963920	11999733	mischka
chrX	12032193	12066093	mischka
chrX	14141272	14163980	mischka
chrX	14413544	14422704	mischka
chrX	17614133	17623891	mischka
chrX	19959164	19973245	mischka
chrX	19977393	19995186	mischka
chrX	21326020	21345195	mischka
chrX	22464946	22490058	mischka
chrX	22513215	22541407	mischka
chrX	23831854	23867873	mischka
chrX	24685852	24692931	mischka
chrX	32334306	32384356	mischka
chrX	40323968	40350883	mischka
chrX	40356628	40386619	mischka
chrX	42246021	42258500	mischka
chrX	44046575	44268153	mischka
chrX	44390522	44452718	mischka
chrX	44648724	44669520	mischka
chrX	44689597	44707951	mischka
chrX	44874438	45017495	mischka
chrX	45075388	45108701	mischka
chrX	45117282	45225982	mischka
chrX	46933650	47151897	mischka
chrX	47178078	47240994	mischka
chrX	47249766	47307256	mischka
chrX	48128766	48257936	mischka
chrX	48319159	48472258	mischka
chrX	48616688	48721339	mischka
chrX	49403729	49467475	mischka
chrX	49573576	49713256	mischka
chrX	49760433	49851324	mischka
chrX	49886169	49914661	mischka
chrX	50818539	50868930	mischka
chrX	50920258	50929961	mischka
chrX	53240980	53294566	mischka
chrX	55057752	55065617	mischka
chrX	55819035	55828937	mischka
chrX	56003000	56020298	mischka
chrX	56102168	56204997	mischka
chrX	56272118	56287848	mischka
chrX	56505543	56511030	mischka
chrX	56976269	57071356	mischka
chrX	57491468	57497968	mischka
chrX	57772517	57786146	mischka
chrX	57945021	57965986	mischka
chrX	59084077	59208447	mischka
chrX	59627723	59702685	mischka
chrX	60532545	60547744	mischka
chrX	61632834	61710791	mischka
chrX	62938004	63042906	mischka
chrX	67255036	67275856	mischka
chrX	69988603	70041535	mischka
chrX	71942957	71971541	mischka
chrX	72636997	72658979	mischka
chrX	75714215	75722463	mischka
chrX	75861612	75874707	mischka
chrX	75880604	75888205	mischka
chrX	75966393	75974706	mischka
chrX	76081851	76108397	mischka
chrX	76383635	76441721	mischka
chrX	76461775	76492709	mischka
chrX	76509378	76524459	mischka
chrX	76666451	76717917	mischka
chrX	76835312	76949933	mischka
chrX	76977337	77106816	mischka
chrX	77124649	77156796	mischka
chrX	77303873	77329690	mischka
chrX	77605606	77626809	mischka
chrX	77874883	77908143	mischka
chrX	80264212	80300423	mischka
chrX	80426025	80478077	mischka
chrX	80482264	80538879	mischka
chrX	80545756	80554802	mischka
chrX	83675921	83687815	mischka
chrX	88838330	88850306	mischka
chrX	89128282	89138466	mischka
chrX	89208324	89221430	mischka
chrX	90016758	90032095	mischka
chrX	91209645	91235070	mischka
chrX	91860401	91875978	mischka
chrX	92716838	92753025	mischka
chrX	92763774	92791520	mischka
chrX	92806249	92834159	mischka
chrX	92844388	92878904	mischka
chrX	97296564	97313038	mischka
chrX	97408752	97439069	mischka
chrX	99658680	99696647	mischka
chrX	99706748	99739526	mischka
chrX	103465922	103486386	mischka
chrX	103490444	103546306	mischka
chrX	106471122	106528033	mischka
chrX	106644622	106656053	mischka
chrX	106815449	106864977	mischka
chrX	106873075	106906980	mischka
chrX	106954020	106963942	mischka
chrX	107085818	107178942	mischka
chrX	107184942	107254967	mischka
chrX	107282687	107312283	mischka
chrX	111546197	111551715	mischka
chrX	115756331	115764726	mischka
chrX	115784526	115801033	mischka
chrX	118643120	118665062	mischka
chrX	118668222	119325311	mischka
chrX	119339006	119571956	mischka
chrX	121179499	121193837	mischka
chrX	121334809	121353586	mischka
chrX	121945088	121967741	mischka
chrX	122190822	122355660	mischka
chrX	123441533	123476665	mischka
chrX	123491795	123729284	mischka
chrX	123824603	123868944	mischka
chrX	124404255	124423094	mischka
chrX	124425921	124442246	mischka
chrX	124627875	124697780	mischka
chrX	124950560	124956920	mischka
chrX	124963414	124992030	mischka
chr1	4921963	4944217	mCanLor1.2
chr1	5617643	5700086	mCanLor1.2
chr1	6080941	6101629	mCanLor1.2
chr1	6815700	6867359	mCanLor1.2
chr1	6978138	7002671	mCanLor1.2
chr1	7291301	7340414	mCanLor1.2
chr1	7518761	7528282	mCanLor1.2
chr1	8574215	8593905	mCanLor1.2
chr1	9045333	9065813	mCanLor1.2
chr1	9697987	9724351	mCanLor1.2
chr1	9739508	9765071	mCanLor1.2
chr1	9817744	9870031	mCanLor1.2
chr1	10092087	10214904	mCanLor1.2
chr1	10255905	10277467	mCanLor1.2
chr1	10847601	10855864	mCanLor1.2
chr1	10894437	10906561	mCanLor1.2
chr1	10911835	10918194	mCanLor1.2
chr1	10922627	10948329	mCanLor1.2
chr1	11004223	11028063	mCanLor1.2
chr1	11029579	11045126	mCanLor1.2
chr1	11347445	11383745	mCanLor1.2
chr1	11501086	11512989	mCanLor1.2
chr1	11906766	11923005	mCanLor1.2
chr1	12937512	12956847	mCanLor1.2
chr1	14653726	14728887	mCanLor1.2
chr1	15501152	15534005	mCanLor1.2
chr1	15561011	15592347	mCanLor1.2
chr1	15961621	15977252	mCanLor1.2
chr1	16066032	16076067	mCanLor1.2
chr1	16175105	16205710	mCanLor1.2
chr1	16330622	16350487	mCanLor1.2
chr1	16407212	16425044	mCanLor1.2
chr1	16704127	16730064	mCanLor1.2
chr1	16744539	16766899	mCanLor1.2
chr1	16769353	16786486	mCanLor1.2
chr1	16820275	16847153	mCanLor1.2
chr1	16969292	16984690	mCanLor1.2
chr1	17036171	17055358	mCanLor1.2
chr1	17184997	17206043	mCanLor1.2
chr1	17438667	17474741	mCanLor1.2
chr1	17641972	17665972	mCanLor1.2
chr1	17681074	17706196	mCanLor1.2
chr1	17737760	17746738	mCanLor1.2
chr1	17849482	17881822	mCanLor1.2
chr1	18043697	18062900	mCanLor1.2
chr1	18093420	18106691	mCanLor1.2
chr1	18159195	18482046	mCanLor1.2
chr1	18586497	18613226	mCanLor1.2
chr1	18615327	18630226	mCanLor1.2
chr1	18638666	18653358	mCanLor1.2
chr1	18656386	18686432	mCanLor1.2
chr1	19393464	19410631	mCanLor1.2
chr1	19431578	19438794	mCanLor1.2
chr1	19442285	19458402	mCanLor1.2
chr1	19552275	19567701	mCanLor1.2
chr1	19595721	19766316	mCanLor1.2
chr1	20022927	20033138	mCanLor1.2
chr1	20037761	20046193	mCanLor1.2
chr1	20588235	20599820	mCanLor1.2
chr1	20742468	20754897	mCanLor1.2
chr1	20849982	20882853	mCanLor1.2
chr1	20942704	20959779	mCanLor1.2
chr1	21147437	21180757	mCanLor1.2
chr1	21186214	21214544	mCanLor1.2
chr1	21493433	21506942	mCanLor1.2
chr1	21604791	21626575	mCanLor1.2
chr1	21640727	21658084	mCanLor1.2
chr1	21985822	22014969	mCanLor1.2
chr1	22027700	22036948	mCanLor1.2
chr1	22040794	22068333	mCanLor1.2
chr1	22080200	22093288	mCanLor1.2
chr1	22207201	22213264	mCanLor1.2
chr1	22355335	22382171	mCanLor1.2
chr1	22389474	22406366	mCanLor1.2
chr1	22411724	22424503	mCanLor1.2
chr1	22831857	22842573	mCanLor1.2
chr1	22952163	22972168	mCanLor1.2
chr1	23050476	23057849	mCanLor1.2
chr1	23135725	23202196	mCanLor1.2
chr1	23398381	23409594	mCanLor1.2
chr1	24674173	24745709	mCanLor1.2
chr1	24748743	24760600	mCanLor1.2
chr1	24774995	24791952	mCanLor1.2
chr1	24795604	24834280	mCanLor1.2
chr1	25468626	25488499	mCanLor1.2
chr1	27877139	27888759	mCanLor1.2
chr1	29587506	29593553	mCanLor1.2
chr1	32243473	32259201	mCanLor1.2
chr1	32262630	32278427	mCanLor1.2
chr1	33927631	33948907	mCanLor1.2
chr1	34889530	34928768	mCanLor1.2
chr1	40264439	40292108	mCanLor1.2
chr1	40302515	40316147	mCanLor1.2
chr1	43424789	43437993	mCanLor1.2
chr1	43900702	43916402	mCanLor1.2
chr1	43940594	43958964	mCanLor1.2
chr1	44113241	44132493	mCanLor1.2
chr1	44147838	44158633	mCanLor1.2
chr1	45179027	45208821	mCanLor1.2
chr1	45220966	45261374	mCanLor1.2
chr1	45630927	45641042	mCanLor1.2
chr1	47391405	47425630	mCanLor1.2
chr1	47431109	47454365	mCanLor1.2
chr1	47476727	47522074	mCanLor1.2
chr1	47525294	47536714	mCanLor1.2
chr1	47864202	47873093	mCanLor1.2
chr1	48093734	48108135	mCanLor1.2
chr1	50349082	50374669	mCanLor1.2
chr1	50387993	50416118	mCanLor1.2
chr1	52159418	52206582	mCanLor1.2
chr1	52821090	52849132	mCanLor1.2
chr1	52936209	53066270	mCanLor1.2
chr1	56807065	56822926	mCanLor1.2
chr1	57309853	57350522	mCanLor1.2
chr1	57474858	57495488	mCanLor1.2
chr1	58598957	58609759	mCanLor1.2
chr1	58840149	58854566	mCanLor1.2
chr1	59011342	59020609	mCanLor1.2
chr1	61783850	61796372	mCanLor1.2
chr1	62273458	62329398	mCanLor1.2
chr1	62620603	62646566	mCanLor1.2
chr1	65609720	65642132	mCanLor1.2
chr1	65929214	65941532	mCanLor1.2
chr1	69147797	69157161	mCanLor1.2
chr1	70965406	70974496	mCanLor1.2
chr1	71732447	71746693	mCanLor1.2
chr1	71956936	71970200	mCanLor1.2
chr1	73380558	73385353	mCanLor1.2
chr1	73479506	73495234	mCanLor1.2
chr1	76869522	76889513	mCanLor1.2
chr1	78564088	78584222	mCanLor1.2
chr1	81978977	81990221	mCanLor1.2
chr1	84516482	84528929	mCanLor1.2
chr1	84543598	84584401	mCanLor1.2
chr1	85873316	85888227	mCanLor1.2
chr1	85995932	86008253	mCanLor1.2
chr1	92722885	92730750	mCanLor1.2
chr1	95683767	95704168	mCanLor1.2
chr1	96858235	96892736	mCanLor1.2
chr1	96937978	96991846	mCanLor1.2
chr1	98246142	98269217	mCanLor1.2
chr1	99796817	99819433	mCanLor1.2
chr1	101475918	101494739	mCanLor1.2
chr1	109370232	109382001	mCanLor1.2
chr1	113869934	113885517	mCanLor1.2
chr1	115347038	115380297	mCanLor1.2
chr1	115460604	115475719	mCanLor1.2
chr1	116940357	116951875	mCanLor1.2
chr1	117133551	117154873	mCanLor1.2
chr1	117453075	117465675	mCanLor1.2
chr1	117573608	117586521	mCanLor1.2
chr1	118105104	118117619	mCanLor1.2
chr1	118120470	118145016	mCanLor1.2
chr1	119130375	119150918	mCanLor1.2
chr1	120713381	120724031	mCanLor1.2
chr10	0	1820387	mCanLor1.2
chr10	1826404	1917759	mCanLor1.2
chr10	2865436	2887978	mCanLor1.2
chr10	4939810	4972741	mCanLor1.2
chr10	6855491	6862926	mCanLor1.2
chr10	13171582	13193035	mCanLor1.2
chr10	17083837	17110138	mCanLor1.2
chr10	17879622	18246955	mCanLor1.2
chr10	18253169	18567709	mCanLor1.2
chr10	18584475	18954571	mCanLor1.2
chr10	21077723	21085040	mCanLor1.2
chr10	21812194	21823511	mCanLor1.2
chr10	23269952	23289844	mCanLor1.2
chr10	24741074	24749542	mCanLor1.2
chr10	26462887	26490903	mCanLor1.2
chr10	28346291	28358506	mCanLor1.2
chr10	28361194	28373506	mCanLor1.2
chr10	28452716	28465805	mCanLor1.2
chr10	28652029	28667334	mCanLor1.2
chr10	29211422	29224671	mCanLor1.2
chr10	31328926	31358270	mCanLor1.2
chr10	32113706	32130270	mCanLor1.2
chr10	32199210	32222726	mCanLor1.2
chr10	32260361	32284757	mCanLor1.2
chr10	34003590	34030551	mCanLor1.2
chr10	36134788	36149213	mCanLor1.2
chr10	36519924	36560819	mCanLor1.2
chr10	38996710	39007791	mCanLor1.2
chr10	39107801	39130496	mCanLor1.2
chr10	39303154	39314979	mCanLor1.2
chr10	41818433	41837641	mCanLor1.2
chr10	43203472	43227581	mCanLor1.2
chr10	43780782	43809738	mCanLor1.2
chr10	45012783	45040830	mCanLor1.2
chr10	46966829	46976901	mCanLor1.2
chr10	47427794	47456860	mCanLor1.2
chr10	47758960	47766078	mCanLor1.2
chr10	47856477	47866411	mCanLor1.2
chr10	53246605	53257894	mCanLor1.2
chr10	53303096	53316398	mCanLor1.2
chr10	53978077	53995408	mCanLor1.2
chr10	54166162	54183727	mCanLor1.2
chr10	54989616	55002201	mCanLor1.2
chr10	60272553	60295602	mCanLor1.2
chr10	60854608	60868357	mCanLor1.2
chr10	61562569	61574623	mCanLor1.2
chr10	61767891	61778453	mCanLor1.2
chr10	61927242	61938701	mCanLor1.2
chr10	62750992	62765498	mCanLor1.2
chr10	62818493	62835856	mCanLor1.2
chr10	62858695	62867323	mCanLor1.2
chr10	71108988	71118662	mCanLor1.2
chr11	0	717693	mCanLor1.2
chr11	1166225	1223143	mCanLor1.2
chr11	1234035	1274165	mCanLor1.2
chr11	1297578	1321023	mCanLor1.2
chr11	1334073	1380318	mCanLor1.2
chr11	1382419	1433934	mCanLor1.2
chr11	1904988	1937295	mCanLor1.2
chr11	2165924	2176486	mCanLor1.2
chr11	2177890	2232630	mCanLor1.2
chr11	2931256	2940307	mCanLor1.2
chr11	2995460	3002225	mCanLor1.2
chr11	3104968	3112226	mCanLor1.2
chr11	3282991	3302432	mCanLor1.2
chr11	3344290	3351924	mCanLor1.2
chr11	3811438	3824215	mCanLor1.2
chr11	6102281	6116059	mCanLor1.2
chr11	7384193	7396645	mCanLor1.2
chr11	8899008	8968203	mCanLor1.2
chr11	9504558	9554169	mCanLor1.2
chr11	9562887	9670949	mCanLor1.2
chr11	9678542	9744033	mCanLor1.2
chr11	9747576	9958403	mCanLor1.2
chr11	9966506	10747294	mCanLor1.2
chr11	10757671	10839391	mCanLor1.2
chr11	10853574	10879107	mCanLor1.2
chr11	11692153	12349013	mCanLor1.2
chr11	12362093	12583735	mCanLor1.2
chr11	12588872	12756195	mCanLor1.2
chr11	13017224	13035567	mCanLor1.2
chr11	18408679	18418832	mCanLor1.2
chr11	19415172	19428017	mCanLor1.2
chr11	21235174	21241064	mCanLor1.2
chr11	22757073	22776166	mCanLor1.2
chr11	23118936	23132833	mCanLor1.2
chr11	24109382	24126960	mCanLor1.2
chr11	24627174	24646645	mCanLor1.2
chr11	25233865	25278557	mCanLor1.2
chr11	25290042	25301631	mCanLor1.2
chr11	25382208	25394554	mCanLor1.2
chr11	25406590	25421396	mCanLor1.2
chr11	26309640	26330893	mCanLor1.2
chr11	28202869	28245176	mCanLor1.2
chr11	28594684	28610600	mCanLor1.2
chr11	28760339	28778543	mCanLor1.2
chr11	31319258	31396396	mCanLor1.2
chr11	31945959	31971306	mCanLor1.2
chr11	31976067	31988756	mCanLor1.2
chr11	33964491	33984597	mCanLor1.2
chr11	41782891	41936564	mCanLor1.2
chr11	42537567	42555288	mCanLor1.2
chr11	45640314	45668656	mCanLor1.2
chr11	46928666	46944372	mCanLor1.2
chr11	46974913	46997294	mCanLor1.2
chr11	47194468	47207274	mCanLor1.2
chr11	47324046	47341575	mCanLor1.2
chr11	47343769	47356460	mCanLor1.2
chr11	50558556	50589163	mCanLor1.2
chr11	51490902	51507213	mCanLor1.2
chr11	51648948	51659396	mCanLor1.2
chr11	52239662	52253332	mCanLor1.2
chr11	52538564	52548623	mCanLor1.2
chr11	52565643	52808168	mCanLor1.2
chr11	53179126	53189022	mCanLor1.2
chr11	53511115	53516107	mCanLor1.2
chr11	53725222	53761497	mCanLor1.2
chr11	53785688	53795059	mCanLor1.2
chr11	55110033	55122471	mCanLor1.2
chr11	55273449	55286780	mCanLor1.2
chr11	56035591	56045509	mCanLor1.2
chr11	60534919	60564223	mCanLor1.2
chr11	61162091	61187870	mCanLor1.2
chr11	62030600	62051823	mCanLor1.2
chr11	62085990	62100016	mCanLor1.2
[truncated: 15,503 more rows]

## Sheet: ST7
Gene	Median CN Across Samples	# of Samples Considered Duplicated	Mischka	Sandy	Zoey	Yella	Tasha	Wags	Mcanlor1.2
LOC119877648	87.2265	7	74.0204	98.7168	100.82	94.2185	55.3311	87.2265	59.9367
LOC119876938	24.348	7	27.8821	18.9526	28.6039	29.2778	20.6996	22.2991	24.348
LOC119876046	21.2142	7	23.3358	17.3478	21.2142	23.9446	19.8543	12.7953	24.2488
LOC119877258	18.4331	7	17.3752	79.2688	21.6134	17.9847	17.6125	18.4331	29.613
LOC119876103	17.9429	7	19.2994	14.6428	17.1246	20.8406	17.9429	11.9866	22.2471
LOC119869223	17.4488	7	18.5602	14.788	18.4984	21.5804	16.4455	12.0965	17.4488
LOC102151858	14.8003	7	14.438	14.8003	19.3662	17.2888	8.224	14.0007	14.8336
LOC119876795	14.5726	7	14.2558	14.5029	17.0658	14.7518	17.3155	10.7299	14.5726
LOC119876631	14.4948	7	7.56442	15.2851	14.4284	14.4948	15.0366	8.062	15.8091
LOC102151165	14.456	7	13.6153	13.0968	16.6167	14.517	16.6087	9.89118	14.456
LOC100682772	14.4035	7	8.24091	10.5441	14.5978	14.4035	14.5437	10.2146	15.5809
LOC119876634	14.138	7	8.874	11.3222	14.6904	14.138	16.3921	10.4703	19.0576
LOC119876794	13.797	7	13.4828	12.7275	17.4246	14.139	16.1692	10.66	13.797
LOC102151636	13.6762	7	13.9037	12.3149	15.7415	13.6762	15.547	9.48824	12.4517
C17H2orf16	13.2877	7	16.3569	13.2877	20.1637	17.1698	11.926	9.86217	9.43515
LOC477353	13.2237	7	13.4734	9.23181	13.6113	15.022	11.7944	8.96048	13.2237
LOC119875648	12.6399	7	16.4524	12.6399	19.6037	17.6909	12.4296	9.47947	8.98507
LOC119864422	12.0778	7	26.9672	12.0778	21.3642	17.702	9.62741	4.61197	11.0047
LOC111094198	11.6547	7	12.4901	6.79741	12.4477	11.6547	8.86924	13.8605	3.07406
HSPA8	11.6365	7	12.0005	11.8127	13.7201	10.4503	11.6365	10.7818	10.4603
LOC119876045	11.6193	7	13.9153	10.5364	14.5345	10.9103	11.6193	7.56281	11.8748
LOC100855428	10.6053	7	10.6053	9.06929	10.8392	11.3621	7.98064	9.73909	10.6094
LOC119869194	10.3209	7	10.6833	10.3209	9.80947	7.45888	10.9052	5.09621	15.5007
LOC487178	10.21	7	11.9406	8.4705	10.839	11.1245	10.21	9.77917	6.57145
LOC119871088	10.1209	7	11.0582	11.4179	9.86213	7.32482	10.1209	5.27118	19.6424
LOC102156426	9.96686	7	10.335	8.99827	9.96686	11.0665	7.88844	9.29062	11.4622
LOC119870915	9.90392	7	10.4623	7.91207	9.68631	10.2059	9.90392	9.77561	14.2438
LOC119864445	9.76268	7	22.4433	9.49608	16.7904	14.4636	9.05528	5.46764	9.76268
LOC119875974	9.35584	7	9.92559	11.0416	7.92067	9.35584	7.39188	10.5103	5.44717
LOC119877092	9.14052	7	13.3145	8.48692	12.7559	10.7738	9.14052	4.27023	8.85691
LOC119876074	9.06648	7	9.86488	8.27574	9.04826	10.2544	8.10886	9.06648	12.1547
LOC119875909	9.0199	7	9.49625	10.6049	7.75688	9.0199	7.23064	10.1514	5.19271
LOC119870913	8.95494	7	9.10846	6.50753	8.95494	9.06737	8.14262	8.33022	12.143
DMBT1	8.90543	7	11.7782	9.30572	8.90543	10.2123	4.85078	7.13606	5.46924
LOC102151355	8.88449	7	9.29028	10.05	7.79789	8.88449	5.95239	10.07	5.24439
LOC119877095	8.70166	7	10.2052	7.21364	8.70166	8.6075	9.27075	4.34421	9.28882
LOC119864288	8.59311	7	15.2699	8.59311	12.8963	11.3565	7.51706	5.70523	8.4738
LOC119876102	8.5927	7	8.5927	9.9118	8.05661	7.2005	8.93737	5.94006	22.5984
LOC119871024	8.28006	7	8.28006	5.73419	8.62196	8.29258	7.22273	8.08201	11.0561
LOC119876050	8.17847	7	8.18937	8.78646	8.17847	6.41651	7.72939	5.89679	24.9684
LOC119874621	8.06638	7	9.18811	6.7368	8.06638	8.0169	8.69368	5.04073	8.90715
LOC119872999	8.00918	7	14.1494	7.22323	11.7517	9.65425	6.80769	5.18783	8.00918
LOC119870089	7.98444	7	7.9797	8.06984	7.98444	6.15134	8.09309	5.12686	21.3636
LOC102151412	7.96458	7	9.09871	5.30897	7.96458	8.52102	7.53278	7.69851	11.6222
LOC119877159	7.88904	7	5.45655	8.64156	16.2017	11.9637	7.88904	6.39673	5.26861
SUPT7L	7.68359	7	5.08094	8.78801	16.6235	11.5927	7.68359	6.07465	5.57555
LOC119877163	7.60499	7	5.54926	9.39949	16.8942	12.4743	7.60499	5.89103	5.42211
ANKRD26	7.53364	7	7.93569	5.59054	8.04651	8.37797	7.26826	5.75137	7.53364
LOC607286	7.51032	6	9.99404	7.70139	9.53351	6.81555	7.51032	2.38508	6.41839
LOC119876355	7.40503	6	10.1147	7.40503	9.6048	6.8272	7.59337	2.37278	6.81045
LOC119868972	7.39509	7	8.95591	2.6097	7.39509	11.977	9.60946	3.65767	5.34637
UGT2B31	7.35386	7	11.5704	5.48219	11.2905	7.35386	8.45986	7.07085	6.90858
LOC119865984	7.26042	7	7.26042	5.12718	8.71947	6.95085	6.2571	7.66167	7.40465
LOC100685341	7.2517	7	14.2968	6.72309	11.9649	9.80258	7.13228	5.54941	7.2517
LOC119874462	7.21205	7	11.0876	5.00437	10.214	6.88773	8.27055	7.21205	6.91041
LOC119874461	7.1251	7	11.0509	5.35871	10.9238	6.99524	7.94171	6.32635	7.1251
LOC119876946	7.0843	7	11.1076	5.25748	11.0056	6.77086	8.03728	7.0843	6.58368
LOC119876945	7.04286	7	11.0604	5.33388	11.0041	7.04286	8.19069	6.97014	7.04002
LOC119870914	6.77808	7	6.77808	4.82303	6.84715	6.86112	5.2975	6.35308	8.88236
LOC119876474	6.73784	7	6.78616	5.80122	6.73784	6.97745	6.26688	5.08236	6.91958
LOC119872972	6.70863	7	6.83227	5.65457	6.70863	7.12178	6.15799	4.98792	6.89535
GNLY	6.63675	7	6.52025	6.63675	6.77222	9.89599	6.40948	5.24139	7.22726
PLIN4	6.62886	7	7.47326	6.62886	8.53545	5.89191	4.93003	7.94662	4.65364
LOC119874463	6.56151	7	9.61567	4.71424	9.11535	6.56151	7.20556	5.98673	5.90401
LOC119877599	6.55232	7	5.38332	5.34898	7.963	6.98969	6.13758	6.55232	8.45603
LOC119877466	6.45206	7	8.66322	2.56524	6.45206	12.4259	9.13531	3.42402	5.63021
LOC607049	6.43575	7	6.43575	5.91949	4.985	7.14555	6.46579	5.52458	7.01846
LOC119872683	6.24721	7	8.32124	6.3369	5.19913	6.92968	4.67501	6.24721	5.52417
LOC119871023	6.16075	7	6.77808	4.09386	5.70883	6.86112	5.2975	6.16075	8.88236
LOC119875995	6.09888	7	6.28787	4.79508	6.09888	6.36617	5.46932	5.43321	8.57104
LOC119873936	6.04984	7	6.49208	6.04984	5.90533	6.95316	5.58127	5.57856	7.14471
KPNA2	5.9764	7	5.9764	5.08725	6.10915	5.45236	6.51044	6.21894	4.86676
LOC119863969	5.83813	7	5.54592	6.70368	7.80264	7.01492	5.83813	4.09259	4.53265
LOC119863976	5.81005	7	5.20132	6.59885	7.6117	6.80808	5.81005	4.09409	4.44494
LOC119875994	5.80111	7	6.76743	3.91633	5.71934	6.35341	5.80111	5.4555	8.92065
LOC477528	5.7174	7	5.97729	4.54589	5.15025	7.37239	5.22077	6.36842	5.7174
LOC119866192	5.70963	7	5.57706	4.8648	5.70963	5.92238	4.79769	6.21231	6.13087
LOC119877590	5.66866	7	5.55844	4.87639	5.66866	8.2572	5.08751	7.48363	8.75916
LOC102151823	5.66048	7	5.66048	4.04094	5.72068	5.74524	4.02383	7.82198	2.8297
COQ5	5.59659	7	6.40327	5.30653	5.00652	5.9222	5.59659	5.35053	6.53978
LOC102153942	5.5123	7	5.5123	11.602	6.53056	2.56374	6.42738	3.9416	3.20675
DPPA4	5.45904	7	5.53138	5.12448	6.48241	5.45904	4.87582	5.61495	5.26401
LOC119877177	5.41658	7	5.37897	6.72941	7.41059	7.15996	5.41658	3.83735	4.47654
LOC102152407	5.37172	7	6.66228	4.73414	5.37172	5.88452	3.87945	5.87363	4.48579
LOC119877194	5.3675	7	5.21521	6.59806	7.43148	7.02002	5.3675	4.36483	4.74611
PGBD2	5.34931	7	6.97639	4.56315	6.57818	5.66345	5.34931	3.80788	5.22272
LOC119866178	5.34736	7	5.07487	5.09804	5.9121	5.34736	4.87607	6.32525	5.7594
PHGDH	5.30027	7	5.04211	6.35641	7.49696	6.59686	5.30027	4.37728	4.62396
LOC119874618	5.12609	7	5.17205	4.08298	5.20903	5.28269	5.12609	4.44191	4.5371
LOC119876418	5.02646	7	8.04744	3.7501	5.02646	6.12147	3.72049	6.5492	4.09282
LOC119877081	5.00858	7	5.05546	3.76375	5.23972	5.00858	5.02179	3.80904	4.04522
LOC119869150	4.92848	7	4.92848	4.80772	5.413	6.28056	4.91071	4.715	6.95027
LOC119872231	4.92827	7	4.92827	4.58771	4.37532	5.53201	5.90872	4.04265	5.33291
PGB1	4.87936	7	4.74626	5.29867	3.71954	5.31322	5.44114	3.71436	4.87936
LOC119870872	4.85338	7	5.34815	3.6486	4.63598	5.87744	4.81916	4.85338	5.3493
EPPK1	4.83949	6	4.49386	7.9187	6.95934	4.83949	2.23516	10.5495	2.86646
LOC492221	4.79776	7	7.20551	7.58207	7.24135	3.95155	4.79776	3.58898	3.08389
LOC492024	4.78526	7	5.72829	4.78526	5.11368	2.97051	6.24365	2.64544	3.44676
KRT6A	4.78113	7	5.39524	5.01418	4.53258	4.64429	4.78113	4.54308	6.23513
EOLA1	4.77128	7	5.61714	9.18378	5.19268	2.66832	4.77128	2.73414	2.96079
LOC119874810	4.64766	7	4.47126	4.64766	5.24617	5.56657	3.75118	4.151	6.01386
CYP3A26	4.63687	7	6.04494	4.34874	4.63687	5.07415	4.49884	4.63011	7.26887
LOC119877195	4.62111	7	4.34593	4.62111	6.47023	5.81963	5.94681	4.34367	3.5328
LOC119868238	4.61412	5	5.16058	4.77839	4.66218	2.74471	4.61412	2.28855	1.94452
KRT83	4.56458	7	4.07578	4.56458	5.12127	4.98125	3.26628	5.20139	3.45542
CEACAM28	4.54176	7	5.18578	4.54176	4.87402	6.3555	3.70427	4.23636	3.2166
LOC119870875	4.46199	7	5.05097	4.26112	3.95147	4.98891	4.39562	4.46199	5.35577
LOC119875986	4.45397	7	5.16654	4.34396	3.90307	5.03761	4.45397	4.39233	5.54215
CPT1A	4.41724	6	9.72655	4.01756	3.68674	5.6458	4.41724	6.76588	2.47718
VPS13D	4.40788	6	1.90326	8.18794	4.83533	4.69479	4.40788	2.93017	3.09205
MRPL21	4.40731	7	8.95018	4.05217	3.84334	5.83366	4.40731	4.45456	3.43463
KRT81	4.34088	7	3.63922	4.51976	4.39033	4.34088	3.18871	4.54856	3.45328
LOC119864559	4.33942	7	4.66217	3.99416	4.36583	4.29542	4.00201	4.33942	4.86626
LOC119874502_2	4.30599	7	4.30599	4.41749	4.26392	4.52505	3.8298	4.34235	4.11476
LOC611720	4.29205	7	4.56003	3.83267	4.45412	4.29205	3.99345	4.37565	3.21501
EWSR1	4.28779	7	4.37813	4.05681	4.3082	4.85578	3.77507	4.24385	4.28779
LOC119874502_1	4.27902	7	4.30975	4.21492	4.27899	4.48572	3.84895	4.27902	5.08087
LOC100685048	4.27679	7	4.27679	4.30082	4.10156	4.77294	3.84949	4.06032	4.60176
LOC119878079	4.23573	4	5.86394	4.38766	4.26344	2.48183	4.23573	2.32554	2.14619
KRT85	4.23365	7	3.72414	4.73788	4.23365	4.30235	3.10368	4.53796	3.24971
RBAK	4.23306	6	5.53212	4.4607	6.39404	3.6888	4.23306	2.09066	3.66882
LOC102153469	4.21923	7	4.60301	3.74982	4.21923	4.1463	3.74204	4.30841	4.88583
LOC486523	4.17099	7	4.28412	4.96777	4.10123	3.68258	4.05259	4.17099	5.16623
LOC119876340	4.1585	7	4.1585	4.17367	4.5394	3.80549	3.56771	5.25456	2.72759
LOC119867057	4.14449	7	3.9086	3.14518	5.58332	4.14449	3.42058	7.55827	4.64217
LOC111098799	4.13134	7	3.94332	5.08071	4.4529	3.58776	3.40238	4.13134	5.06851
ITGAD	4.1146	7	4.24238	3.64428	4.04199	4.53333	4.1146	3.76763	5.02941
LOC119875957	4.11181	7	4.65686	3.73745	3.9275	4.6717	4.11181	4.06628	4.19967
LOC119875695	4.10076	6	4.10076	4.14169	5.33587	4.85402	3.46847	1.08064	2.54556
LOC102155262	4.07454	7	4.07454	4.13609	3.96936	4.03115	3.7056	4.10632	4.40341
LOC477570	4.05277	7	3.96488	4.59012	4.63049	4.05277	3.88171	4.61024	3.84539
HSP90AB1	4.03992	7	3.7811	3.76024	4.22871	4.03992	4.23061	4.04012	2.91921
LOC102155480	4.03555	7	4.46114	3.276	3.87127	4.61889	4.11028	3.9465	4.03555
NXF3	4.03403	5	5.22566	4.03403	4.10958	2.32486	4.93927	0.0839686	2.72726
KRT86	3.97472	7	3.94199	3.97472	4.7995	4.83856	3.24496	5.17042	3.52979
NONO	3.96478	7	3.96478	3.8206	4.85421	4.07105	3.97439	3.07972	3.06562
CD1A8	3.9467	7	4.20218	2.67829	4.18081	4.09293	3.90261	3.52549	3.9467
CYP4A11	3.94482	7	4.22401	3.07426	4.14108	3.51402	3.64839	4.07233	3.94482
LOC481472	3.92632	7	4.05416	3.32513	3.92632	3.89054	3.95577	4.00659	3.02852
VNN1	3.91223	7	4.27636	3.67684	4.03997	4.56634	3.91223	3.87782	3.79647
LOC119875795	3.893	6	3.98044	3.77042	3.893	4.41752	3.54826	1.84709	4.54867
CYP4A38	3.89226	7	3.9327	3.43007	4.29554	3.84744	4.01866	3.89226	3.78845
LOC111090267	3.8855	7	3.8855	4.0848	4.19588	3.65145	2.95265	3.74897	4.02873
LOC119867696	3.88252	6	3.54856	4.13728	4.6474	4.10948	3.42245	3.88252	1.94051
LOC119868495	3.88218	5	5.13345	3.88218	3.99909	2.30207	4.85183	0.0334482	2.68021
NUDT6	3.85767	7	3.85864	2.87366	4.18668	3.85767	3.50009	3.88851	2.84526
SNAP47	3.85428	7	3.88677	3.85428	3.78129	4.19212	3.66591	4.03833	3.42002
SLC22A10	3.85084	7	3.64996	3.27401	3.63874	3.9397	4.24364	3.85084	3.90765
RBMX	3.8503	7	4.71843	3.71306	4.92215	3.8503	3.78396	3.87439	2.50713
LOC119867690	3.84959	5	3.84959	3.89053	4.94532	3.93379	3.792	1.43059	1.95971
LOC486307	3.83665	7	3.64244	3.82696	3.67179	3.83665	3.97315	4.68069	4.41329
MDH2	3.82201	7	4.00555	3.11604	3.93223	3.95403	3.48182	3.82201	3.77444
LOC119875773	3.81886	6	3.96939	3.67	4.11396	3.81886	2.19271	3.78417	4.56754
LOC119876349	3.81519	6	3.81519	3.4736	3.91751	3.91082	2.12108	3.76824	4.16659
DTWD2	3.81249	7	3.81249	3.54741	3.77041	4.2776	4.00865	3.93629	3.46783
LOC102152964	3.81009	7	3.81009	3.64803	3.13874	3.94492	4.36452	3.30266	4.05891
LOC119868446	3.79874	5	4.8247	3.79874	4.01641	2.79699	4.32675	2.19949	2.03749
LOC607096	3.78818	7	3.94998	3.40856	3.78818	3.98435	3.74615	3.69079	4.62692
LOC111091928	3.78414	6	4.89264	2.73621	4.05407	4.53446	3.64256	3.78414	1.86071
LOC119877480	3.77552	7	3.87595	2.83547	3.77552	3.79828	3.42484	3.78731	3.46147
ADH5	3.77492	7	3.71383	3.19039	4.11702	3.8912	3.81027	3.77492	3.65713
LOC482200	3.77411	6	4.21894	2.45288	3.34089	4.03732	3.77411	3.27275	4.73425
AK3	3.77283	7	4.06604	3.16848	3.87475	3.88612	3.38121	3.77283	2.84658
LOC482199	3.7721	7	4.53257	2.57538	3.62458	4.32218	3.7721	3.30352	4.63697
LDHB	3.76932	7	3.76932	3.70968	4.31536	3.95791	3.67673	4.195	3.24002
ZKSCAN4	3.76267	7	3.888	4.02743	3.69168	4.14337	3.70917	3.76267	3.72237
LOC100855689	3.76105	5	4.76329	3.76105	4.00133	2.75628	4.56456	2.14548	1.96544
CALCB	3.71725	7	3.93611	3.50204	3.71725	3.99003	3.86847	3.52984	3.66139
HSPD1	3.70774	7	3.70774	3.75121	4.25163	3.82888	3.50318	3.6509	2.68773
LOC119875998	3.70494	7	6.06787	2.75945	3.70494	4.97527	3.08054	4.1149	2.99007
LOC119866150	3.68421	7	3.68421	3.21414	3.54738	3.75697	4.07249	3.68187	3.96681
LOC111091918	3.67429	6	4.88356	2.71224	3.74055	4.42974	3.39783	3.67429	1.82366
LOC106559220	3.66062	7	3.77955	3.61221	3.65976	3.66062	3.25656	3.66129	4.42353
AHNAK	3.65663	7	3.62168	3.87676	3.82314	3.65663	2.88816	3.5538	4.65163
LOC608051	3.64037	7	3.56538	3.64037	4.23051	3.70083	3.4102	4.38154	3.12633
LOC119874537	3.63104	5	3.39762	4.22968	3.69021	3.63104	2.33891	4.00868	2.34895
KIFBP	3.62532	7	3.86767	3.22518	3.62532	3.62174	3.67678	3.7522	3.57998
OSTC	3.62481	7	3.87377	4.06047	4.21572	3.62481	3.21369	3.45704	3.53246
LOC100686518	3.62468	7	3.54721	3.43889	4.10597	3.92147	3.39913	3.62468	3.81531
LOC119873342	3.61892	5	3.61892	4.18173	3.70263	2.89804	2.07982	3.73144	2.18329
RPS4X	3.61466	7	4.29863	3.61466	4.71759	3.38543	3.87596	3.49267	3.03226
STIP1	3.61134	7	3.64711	2.81763	3.61134	3.65056	3.4008	4.12517	3.45784
LOC119876002	3.59764	7	2.86534	3.42971	2.60063	4.23014	3.59764	3.83702	4.0864
LOC480822	3.59287	6	5.90434	2.48557	3.59287	4.74908	2.95408	3.67021	3.13502
LOC100855618	3.58788	5	3.58788	4.36778	3.7124	3.54771	2.35575	4.18369	2.33681
CYP4A37	3.58352	7	3.80364	3.13104	4.01637	3.58352	3.39156	3.52429	3.89017
LOC102151787	3.58182	4	4.71523	3.58182	3.95551	2.39176	3.89921	2.17335	1.75265
CARD8	3.57443	7	3.19524	3.5265	2.92028	4.09009	3.57443	3.81791	4.09957
LOC119877628	3.55303	6	3.71032	3.36584	3.47982	3.66948	1.68948	3.55303	3.84931
LOC609026	3.54778	7	3.51293	3.02636	3.68391	3.54778	3.6131	3.61269	3.24042
LOC480667	3.53956	5	3.53956	4.22814	3.7064	2.87961	2.03541	3.96261	2.23217
PTGR2	3.53547	7	3.62776	2.72568	3.53547	3.65136	3.17673	3.93914	3.51674
LOC484309	3.5334	7	3.5334	4.19874	3.02923	4.2981	2.81695	3.2412	4.69652
LOC119870860	3.53336	7	4.30241	3.30099	3.53336	3.76108	2.64616	4.28743	2.88438
EEF1G	3.53242	7	3.49118	2.97237	3.87668	4.02357	3.53242	3.80824	3.18512
LOC608075	3.52434	7	3.96204	3.52434	3.18539	3.46629	4.04498	3.32958	3.61753
ADCY1	3.52253	5	3.52253	3.55741	4.03102	3.43009	2.40081	2.27851	3.89674
LOC119874790	3.51946	7	3.05354	3.74394	3.78275	3.56868	3.51946	2.96368	3.04451
LOC102152536	3.50189	7	3.75076	3.21533	3.05993	3.95393	3.36283	3.50189	4.61896
LOC119870824	3.49868	7	3.49868	3.47061	3.43117	4.22697	3.17638	3.65646	3.6436
LOC102152103	3.48641	7	3.50628	3.33424	3.62102	3.54163	2.88492	3.48641	2.87589
LOC119868243	3.48522	7	5.62682	5.79656	5.84719	2.9349	3.48522	3.11036	2.51542
PTCHD3	3.45758	6	3.45758	2.90264	3.55466	3.33245	3.56834	3.59489	2.17222
LOC476394	3.45542	7	3.38558	2.97296	3.85991	3.45542	3.31512	3.95226	3.66028
LOC610384	3.45206	6	4.22934	3.15033	3.45206	3.75934	2.69561	4.3353	2.47245
KRT3	3.44761	7	3.64072	4.17757	3.31285	3.70427	3.44761	3.40236	3.38529
LOC119870314	3.43537	7	5.90985	2.51086	3.37942	5.21824	3.092	3.43537	3.52062
TAF1D	3.43148	7	3.53437	3.2963	3.56207	2.95641	3.43148	3.45639	3.08162
CYP3A4	3.42337	7	4.06285	2.81179	3.42337	3.59835	3.33785	3.14313	4.46962
LOC100683403	3.41702	7	3.69693	2.85813	3.3789	3.41143	5.06029	4.09356	3.41702
LOC119874806	3.41627	7	3.29115	3.41627	3.53264	3.6353	4.13815	2.98158	3.25527
LOC119877631	3.38205	5	3.38205	4.49277	6.00683	3.90195	2.4471	0.34674	3.08992
LOC119869281	3.3645	5	2.93774	2.40507	3.5775	4.18625	3.3645	0.788823	3.62739
NRTN	3.36172	6	3.56941	4.75411	3.36172	3.15148	2.83978	6.47944	1.67687
MYH2	3.35431	7	3.38386	3.35431	3.2175	3.14144	3.43223	3.17151	3.54302
LOC480926	3.34946	4	4.69443	4.50503	3.84157	1.82392	3.34946	2.01352	2.39294
ZNF852	3.33681	7	3.93102	3.33681	3.79298	3.30922	3.61458	3.17824	3.25967
MAPRE1	3.33601	7	3.24828	3.19413	3.35606	3.29335	3.46986	3.6823	3.33601
LOC119876501	3.31871	7	3.36666	3.31871	3.25307	2.93724	3.45849	3.33949	3.08564
LOC607011	3.3149	4	3.51887	4.03871	3.6582	3.3149	2.14655	2.22778	1.70691
LOC119864875	3.30846	7	3.61642	3.16007	3.28623	3.50636	3.66055	3.14451	3.30846
DZIP1L	3.30374	6	3.36935	3.0109	3.30374	3.30748	2.89734	3.45133	2.21218
LOC119876417	3.29992	6	8.12678	2.19817	3.29992	4.87485	2.6833	5.0023	2.93249
LOC119877499	3.29472	6	3.36478	2.62249	3.72486	3.29472	2.68632	3.75912	2.3276
LOC485809	3.28028	6	3.28028	2.43176	3.17991	4.29487	3.41391	2.51197	3.48822
TRIM38	3.27255	7	3.30261	2.8441	3.27255	3.29778	3.48891	3.03797	2.78906
MYH4	3.25601	7	3.25601	3.53023	3.1705	3.01245	3.36917	3.01712	3.2747
LOC119873296	3.24524	7	3.27277	3.37062	3.35972	3.175	3.24524	3.19561	2.98094
LOC119878077	3.23097	4	3.54362	3.23097	3.33657	1.92861	3.66556	1.77386	2.10693
KRT5	3.22738	7	3.28146	3.26992	3.22738	3.18976	2.89434	3.25553	3.21252
LOC119866413	3.22528	7	3.32572	2.8966	3.57454	3.42119	2.87713	3.22528	2.97943
LOC106557588	3.21427	7	3.21427	3.51952	3.387	3.19749	2.54404	3.53844	2.72127
LOC119871306	3.2118	7	3.44159	3.2118	3.07376	4.01192	2.83713	2.78288	3.78242
SLC28A3	3.2098	7	3.2098	3.16638	3.49965	3.51482	3.51569	3.15111	3.12533
ZNF674	3.18862	4	3.73521	3.23886	3.85842	2.06221	3.18862	1.89689	1.36373
KRBOX4	3.18739	4	3.68322	3.42588	3.85213	1.97474	3.18739	1.90375	1.37733
LOC119863881	3.18715	5	1.9508	1.46594	2.56873	3.81561	3.45101	3.18715	19.6936
FAM183A	3.17526	7	3.47626	3.17526	3.06283	3.71598	2.81774	3.94184	3.05882
HMGCS2	3.16913	7	2.88948	3.16913	4.54366	4.23553	4.55639	2.65823	2.89038
MRPS33	3.16653	7	3.16914	2.90911	2.98707	3.67275	2.89496	3.16653	3.30145
ZSCAN32	3.16449	6	3.6182	3.16449	3.31221	3.18794	2.85232	1.58705	3.02202
CEACAM23	3.16267	7	3.15736	2.85872	3.28493	3.79602	3.02201	3.16267	3.18748
LOC484898	3.14292	6	3.14292	2.24826	3.1458	3.17806	2.61263	2.76921	3.37453
ADGRE2	3.13847	6	3.20176	1.9755	3.14741	3.24491	2.69384	2.94351	3.13847
LOC119866315	3.12866	5	3.12866	4.08109	5.84643	4.12539	2.49827	0.313124	2.89074
LOC609690	3.12523	7	3.09282	3.21513	3.12523	3.21032	3.15212	3.08511	3.05387
MYH8	3.10416	7	3.25153	3.38109	3.10205	3.02567	3.04401	3.10416	3.32031
LOC119874464	3.08508	7	3.39265	2.8019	3.01803	3.26512	3.82315	3.08508	3.06504
LOC102151415	3.07195	7	3.07195	2.53185	3.26264	2.98521	2.73323	3.09852	3.1364
LOC119877459	3.07049	5	3.07049	2.98017	3.79255	3.39736	2.48964	3.97268	2.33977
LOC100686047	3.05406	7	3.15826	3.10155	2.631	3.05406	2.67072	2.91411	3.49638
TOX4	3.05147	7	3.09778	3.18539	2.84106	3.05147	2.88618	2.66962	3.13905
CYP2A13	3.05032	7	3.91689	3.05032	2.79793	4.11678	3.01469	2.97496	4.51257
MUCL3	3.04602	6	3.4617	3.04602	2.86638	2.8927	3.98909	2.14806	3.80516
LOC111089988	3.03257	7	3.10105	2.72117	3.03257	3.28146	2.90957	3.37573	2.96143
CCT6A	3.03027	6	3.19527	2.64278	3.55829	3.03027	2.96682	3.55191	2.09602
MKRN1	3.02995	7	3.03189	2.75827	3.44598	3.07019	2.89055	3.02995	2.94756
LOC102152670	3.02692	7	3.03275	2.762	2.94135	3.44239	2.80268	3.02692	3.60398
LOC119877460	3.00976	5	2.93341	3.2961	3.63304	3.00976	2.31971	3.28587	2.37887
LOC119877630	2.99388	5	2.99388	4.2152	5.10721	3.32442	1.93673	0.339221	2.6533
LOC119868537	2.98194	6	4.58404	4.91479	4.34116	2.52445	2.98194	2.51471	2.01385
LOC611446	2.97091	6	3.23182	2.95688	2.72764	3.7228	2.3902	2.97091	4.27075
MAN2B2	2.97083	6	3.08006	2.97083	2.87204	3.7265	2.71987	2.14734	3.59686
LOC100686271	2.96972	6	3.2074	2.25058	2.85646	3.0662	2.85157	2.96972	3.4364
LOC480786	2.967	6	2.967	2.74741	4.25849	4.42779	4.70289	2.30058	2.62254
ZNF354A	2.95647	6	2.95647	3.21327	2.74056	2.71214	2.48641	3.16511	3.31483
LOC102155336	2.94963	7	2.94963	2.74392	2.63408	3.13337	2.96809	2.89334	3.25851
LOC119867058	2.94919	7	2.87017	2.68671	2.99298	2.98672	2.53136	2.98473	2.94919
LOC484306	2.93221	7	3.585	2.86586	2.78044	3.54824	2.87852	2.93221	5.50081
SLC17A2	2.92931	5	3.0242	2.38716	2.79746	2.94978	2.92931	3.04115	2.19463
LOC119875938	2.92915	6	3.03833	3.1279	2.96097	2.92915	2.88299	2.83514	2.40986
DRG1	2.91961	7	3.03913	2.6354	3.06153	3.21238	2.75538	2.91961	2.77179
EIF3L	2.91172	5	2.79254	2.40735	3.25571	2.91172	2.46485	2.92398	3.12447
LOC477325	2.90896	7	2.90896	2.84067	3.22621	2.87727	3.09927	3.05456	2.87948
LOC119874440	2.89731	4	3.43515	2.89731	4.79798	3.6919	2.44858	1.38483	2.11865
LOC119865241	2.89546	5	2.75173	3.00155	2.90594	2.89546	2.35507	2.95401	2.19839
NACAD	2.87548	4	3.16183	4.78247	4.06573	2.87548	2.3711	1.10555	2.22645
LOC102156577	2.864	4	2.47574	3.11409	2.27858	2.864	3.07166	2.22708	3.28467
RNMT	2.86059	7	2.61425	2.86059	2.91757	2.87279	2.77051	3.36569	2.61516
LOC487176	2.85129	6	3.19297	2.57125	2.81129	2.86275	2.85129	2.97965	0.977977
LOC100682670	2.84862	6	2.84862	2.90142	2.8713	2.62769	2.28863	2.68518	2.94989
LOC611642	2.84406	5	2.50245	3.34796	2.95939	2.84406	2.3275	2.3983	2.95469
NDUFB5	2.81567	5	2.93312	2.14017	2.88939	2.95627	2.40369	2.81567	2.6129
AK6	2.81461	7	3.37295	2.51023	3.13944	3.385	2.81461	2.79205	2.66034
ST13	2.80775	6	3.19626	2.2165	3.04811	3.20617	2.50601	2.80775	2.5471
LOC100856198	2.80603	6	2.80603	2.778	2.89773	3.1606	2.55152	3.08495	2.20246
WBP11	2.78958	5	2.84659	2.42647	2.83318	2.89916	2.48302	2.78958	2.66257
LOC607881	2.78462	5	3.05264	2.64825	2.92997	3.04299	2.78462	1.27482	1.95997
KRT71	2.78135	4	2.4411	2.78135	2.81768	2.98502	2.29055	2.98577	2.19258
MYH7	2.77595	7	2.77595	3.09793	2.82252	2.76474	2.71709	2.73609	3.3217
LOC119866415	2.77369	5	2.59915	2.79256	2.39073	3.08576	2.77369	2.33973	3.25891
LOC611660	2.76997	5	2.76997	2.09267	2.68563	3.07098	2.83087	2.26492	3.69207
GLUL	2.75644	5	2.75644	3.02143	3.07359	2.49239	2.55269	2.8364	1.79803
LOC106557520	2.74831	7	2.99665	2.62683	2.74831	3.14693	2.61584	2.66738	2.81948
SUMO2	2.73864	4	2.77453	2.3959	2.73864	2.98742	2.45287	2.74929	2.19819
CASP12	2.73792	7	2.73792	2.60409	2.92662	2.63959	2.85483	2.67969	3.25645
C28H10orf88	2.73598	4	2.99768	2.73598	2.89483	2.27415	2.23722	3.1084	2.32051
LOC119878125	2.73301	4	3.59907	2.73301	3.7505	2.17808	2.90009	2.10379	1.13383
MYH1	2.72893	7	2.65109	2.81782	2.62384	2.72893	2.72923	2.88481	2.67401
RP9	2.7182	6	3.05754	2.20879	2.74479	3.07841	2.6655	2.7182	2.62597
TSR1	2.71166	5	2.71166	2.25872	2.99445	2.72546	2.53463	2.7633	2.1372
LDHA	2.71027	4	2.90685	2.48641	3.15107	2.7728	2.3915	2.71027	2.07643
LOC119877464	2.70777	4	3.10984	2.70777	3.43146	2.47872	2.02346	3.2836	2.45315
NPM1	2.70358	6	2.97141	2.49176	2.97687	2.53293	2.52888	2.95468	2.70358
LOC489233	2.70027	6	2.70027	2.36265	2.63798	2.70313	2.56332	2.72964	2.7087
ATP5F1A	2.69975	5	3.08949	2.61555	3.00293	2.87619	2.48709	2.69975	2.30128
RTCB	2.69839	7	2.69441	2.97051	2.61647	2.69839	2.63893	2.8578	2.97264
KRT38	2.69521	6	2.69521	2.8859	3.18773	2.55446	2.46924	2.64689	3.39021
ZKSCAN7	2.69137	7	2.76763	2.75042	3.1141	2.59045	2.61415	2.69137	2.50771
MSMO1	2.68651	6	2.68651	2.57947	3.13422	2.87156	2.58509	3.0028	2.07865
CRYGD	2.67931	5	2.41744	2.17077	2.67931	2.57792	2.95928	2.89567	2.86462
CRISP2	2.67919	7	2.82708	2.67919	2.61876	2.70094	2.53065	2.50416	3.20381
ADGRE1	2.67825	5	2.41727	2.25811	2.67825	2.84703	2.63194	2.73699	2.83009
ATP5MC2	2.67664	4	3.12341	2.21841	2.99314	3.19275	2.67664	2.37352	2.49312
LOC119876433	2.67458	4	4.5021	2.67458	2.4833	4.69	3.34244	2.35597	2.30312
MYH6	2.66968	5	2.42542	3.10945	2.65986	2.69584	2.37053	2.66968	3.08431
TSPAN6	2.66279	4	2.66279	3.14456	2.99217	1.78159	2.74529	1.72891	1.81398
WDR77	2.65387	6	2.80565	2.5768	2.7546	2.65387	2.69402	2.53569	2.44627
LOC611691	2.65383	4	2.65383	2.45405	2.77971	3.09634	2.76767	2.43232	1.71698
SEPTIN14	2.65201	5	2.65201	1.58938	2.95458	2.62161	2.83045	3.04889	2.24567
PBK	2.6473	7	2.73849	2.59832	2.57421	2.57974	2.65312	2.6473	2.68149
LOC119864611	2.6465	4	2.3215	2.6465	2.34632	3.55527	3.34207	2.34122	4.21066
AP2M1	2.641	5	2.64682	2.96284	2.641	2.73203	2.24196	2.43697	2.55804
LOC607207	2.64065	6	2.63108	2.57139	3.20729	2.99828	2.64065	2.77542	2.21568
LOC612471	2.6141	5	2.87413	2.6141	2.45691	2.83622	2.33322	2.55945	2.72388
LOC100688904	2.60622	6	2.50523	2.18575	2.59019	2.6847	2.60622	2.67162	2.74714
AOC3_2	2.60351	5	2.6874	2.50307	2.3226	2.62413	2.24604	2.69373	2.60351
LOC119864770	2.59966	5	2.7193	3.27475	2.59966	2.5872	1.94495	3.74801	1.46463
DDX21	2.59925	5	2.5882	1.93755	2.39612	2.67073	2.59925	2.74406	2.6309
HNRNPDL	2.59677	5	2.66947	2.30647	2.65208	2.83119	2.54367	2.59677	1.76852
LOC100687158	2.58727	4	2.44748	2.70757	2.40332	2.58727	2.63792	2.37344	2.91683
WFDC11	2.58569	5	2.58569	2.18456	2.71011	3.02019	2.44678	2.67616	2.55834
AOC2	2.58371	5	2.97621	2.51912	1.97574	2.68267	2.69679	1.97571	2.58371
AURKA	2.58237	6	2.39693	2.99367	2.6327	2.61177	2.5588	2.58237	2.51775
LOC489911	2.5822	4	2.47415	2.5822	2.63742	2.83537	2.24341	2.8323	1.38947
LRCOL1	2.56592	6	2.80082	2.50206	2.56592	2.78886	1.99065	2.57108	2.515
ZC3HC1	2.56512	4	1.8828	1.82946	2.56512	2.69586	3.56246	2.26611	3.65002
LOC119874467	2.5645	5	2.54226	2.33158	2.57965	2.74543	2.5645	2.38104	2.71115
KRT17	2.56201	6	2.54798	2.98269	2.56201	2.59697	2.24433	2.51433	2.62825
LOC489231	2.56151	5	2.72069	1.77996	2.79319	2.39462	2.56151	2.51204	2.80927
CEACAM1	2.55678	6	2.80053	2.16991	2.54256	2.80231	2.51494	2.55678	2.65787
FSCB	2.5534	5	2.47796	2.56502	2.5534	2.28408	2.66987	2.60817	2.51681
THAP12	2.54129	4	2.59746	2.16832	2.54129	2.26186	2.65492	2.307	2.61006
EEF1AKNMT	2.5332	4	3.9964	2.5332	2.41366	4.28081	3.07149	2.38963	2.20084
CCT2	2.52804	4	2.57008	2.11092	2.56568	2.71486	2.31221	2.52804	1.84119
SNRPB	2.52585	4	2.56321	2.55042	2.38208	2.48936	2.52585	3.02394	2.31542
SMARCE1	2.51885	4	2.59818	2.51885	2.56721	2.47782	2.59188	2.30745	2.35037
EIF4E2	2.51855	4	2.77854	2.07554	2.51855	2.30609	2.53488	2.33159	2.67149
KRT2	2.51541	4	2.15852	2.59366	2.73007	2.38813	2.51541	2.92308	2.29183
EEF2	2.5151	4	2.13372	3.27162	2.57328	2.819	2.01958	2.5151	1.81489
INTS4	2.49824	3	2.49824	1.93205	2.68629	2.57791	2.19667	2.10031	2.58509
RDH16	2.49191	2	2.73572	2.38404	2.49769	2.7843	2.20388	2.49191	2.3142
LOC484343	2.49162	3	2.55486	2.49162	2.29448	2.52489	2.25019	2.40137	3.23498
HNRNPH1	2.48945	3	2.70363	2.29623	2.74254	2.24213	2.48945	2.60748	1.96097
LOC119871018	2.48916	3	2.69702	2.04671	2.33864	2.52496	2.48916	2.47272	2.97162
ISCU	2.48229	3	2.7548	2.35585	2.77974	2.48229	2.01935	2.63675	1.40781
SDAD1	2.48104	3	2.75678	2.48104	2.78715	2.4415	2.23694	2.41695	2.66158
LOC481473	2.47716	3	2.67819	2.47716	2.28062	2.79414	2.2621	2.16771	2.7232
HMMR	2.47168	3	2.63437	2.33744	2.47168	2.50174	2.57938	2.42716	2.33213
KRT75	2.4715	3	2.4715	2.67269	2.55646	2.21732	2.18747	2.66455	1.84879
CAECAM1	2.47124	3	2.29778	2.29793	2.60106	2.61789	2.47124	2.59007	1.98946
OVGP1	2.47077	3	2.61146	2.56802	2.47077	2.46016	2.26769	2.27064	2.66702
LOC102154687	2.46995	3	2.65063	1.97017	2.46995	2.7554	2.24965	2.37299	3.02834
LOC119872207	2.4689	2	2.59009	2.4689	2.25167	2.76351	2.47184	2.24789	2.2448
LOC119877561	2.4638	3	2.66639	2.28326	2.36501	2.50647	2.39035	2.4638	2.61032
RPS15A	2.46184	1	2.2497	2.4892	2.46312	2.96763	2.24493	2.46184	2.07578
MAP9	2.46037	2	2.54167	2.46037	2.71906	2.23013	2.36877	2.10272	2.48014
CEACAM18	2.45745	3	2.56353	2.58449	2.08283	2.35157	2.45745	1.98685	2.79242
LOC102154920	2.4569	2	2.59077	2.62306	2.18785	2.4569	1.79881	2.47283	1.85464
LOC119877375	2.45491	2	2.57772	2.45491	2.39251	2.49898	2.75943	2.30141	1.69333
FKBP10	2.45355	3	2.45355	2.823	1.89182	3.21115	1.97264	1.97532	2.61599
LOC102155960	2.45267	2	2.45267	1.66569	2.48791	2.69253	2.3359	2.3627	3.28457
LOC119877259	2.44806	3	2.44806	2.79498	2.17883	2.6514	1.88222	1.53607	3.37195
ADAM21	2.44745	2	2.25175	2.44745	2.50841	2.40491	2.49176	2.17256	2.84148
ZNF706	2.4459	3	2.4459	2.2629	3.07607	2.71982	2.395	2.86004	2.37666
H1-2	2.43378	3	2.1357	2.53144	2.50812	2.76124	2.39795	2.43378	1.72078
LOC100685462	2.43128	2	2.22682	2.1977	2.46657	2.53583	2.02834	2.43128	2.61606
GPR148	2.43025	3	2.52927	1.55182	2.02314	2.54529	2.43025	1.92858	3.09635
SERBP1	2.42763	2	2.50899	2.41865	2.37113	2.42763	2.4652	2.52557	2.37936
C1H19orf12	2.42757	2	2.42757	2.4838	2.9937	2.30146	1.65537	2.91303	1.60281
PTP4A1	2.42749	1	2.74342	2.45452	2.43627	2.39105	2.42749	2.15719	2.11275
AMT	2.42616	3	2.81241	2.75374	2.42616	2.55023	1.97148	2.26465	1.74581
CBX3	2.42062	2	2.8227	2.20477	2.61672	2.42359	2.38736	2.42062	1.80381
TRIML2	2.42019	1	2.36065	2.48433	2.42019	2.61388	2.43867	2.20128	1.70984
LOC106558995	2.41688	2	2.4255	2.38977	2.23758	2.72731	2.33386	2.41688	3.01255
LOC486765	2.41312	3	1.54772	2.32664	2.41312	2.58713	3.22477	1.3946	4.77891
LOC119864989	2.41213	3	2.41213	2.20805	2.29439	2.66813	2.76447	2.26566	2.95582
KNOP1	2.41014	3	2.53343	2.2301	2.29008	2.54366	2.41014	3.51496	2.37152
RPL3	2.40966	3	2.28294	2.66479	2.40966	2.54424	1.9012	2.51705	1.70946
MMADHC	2.40383	1	2.53829	1.99338	2.41954	2.09787	2.263	2.44237	2.40383
LOC100688087	2.40298	3	2.80624	2.71942	2.79574	2.40298	2.38872	0.864859	2.17979
VIM	2.40178	3	2.89104	2.40178	3.10377	2.53672	2.18387	2.2239	1.36386
DDX43	2.40089	1	2.30018	2.32635	2.51729	2.40089	2.41936	2.41896	1.67302
RBM22	2.40044	2	2.39354	2.26578	2.58674	2.54382	2.46836	2.40044	1.99827
STRADB	2.39811	2	2.35618	2.16709	2.40252	2.54042	2.36067	2.54215	2.39811
PHB	2.39803	3	2.20853	2.37234	2.39803	2.52597	2.27981	2.52879	2.53124
SNW1	2.39582	2	1.99618	2.38123	2.44163	2.56903	2.17256	2.39582	2.53951
LOC611075	2.38769	3	2.38769	1.71435	2.52625	2.69771	2.31354	2.63199	2.23824
LOC482755	2.38579	2	2.53909	2.4403	1.89813	2.55271	2.21105	1.97344	2.38579
LOC106558999	2.3849	2	2.5616	1.60796	2.08422	2.45273	2.3849	2.27771	2.61678
LINS1	2.38449	2	2.28388	2.10974	2.62835	2.38449	2.51095	2.4203	2.21433
ZNF135	2.38215	2	2.68317	2.42772	2.08925	2.27183	2.38215	2.02656	2.65105
LOC100686571	2.38106	1	2.35982	2.49088	2.26506	2.40133	2.56823	2.38106	2.29737
UBE2V2	2.37804	2	2.38478	1.82851	2.56105	2.37804	2.20734	2.20366	2.59057
LOC119866416	2.37735	1	2.47012	2.37735	2.28108	2.49448	2.33322	2.17121	2.57838
LOC119876830	2.37112	2	2.54878	2.05298	2.49591	2.66787	2.37112	1.6928	2.26679
MYH3	2.36876	2	2.34131	2.54518	2.24974	2.41897	2.36876	2.25354	2.75861
LOC490399	2.36826	2	2.33059	2.56551	2.09763	2.36826	2.46293	2.08684	2.87531
AHCY	2.36648	1	2.40989	1.74507	2.36648	2.42721	2.22083	2.06996	2.74797
KLK5	2.36521	2	2.40759	1.22433	1.98716	2.36521	2.50605	1.97202	3.24414
CCT7	2.36297	2	2.36297	2.28301	2.58563	2.52975	2.39081	2.32696	2.24158
LOC100683250	2.36207	1	2.41659	2.36207	2.61984	2.35605	2.27157	2.4996	2.32911
KRT32	2.36179	2	2.06555	2.62146	2.41389	2.36179	1.83502	2.2347	2.60566
PES1	2.35629	1	2.45561	2.35629	2.21892	2.409	1.75992	2.52585	2.23691
LGALS3	2.35571	2	2.35571	2.65026	2.46715	2.13771	2.54284	1.83423	2.18301
GPR173	2.353	3	3.54031	2.96407	2.353	1.67465	3.04053	1.09144	1.45267
LOC119873395	2.34284	2	1.76708	2.34284	2.26341	2.48096	3.79624	2.00261	2.90864
PECR	2.34174	1	2.66696	1.98814	2.34174	2.37372	2.29006	2.37416	2.21042
RIOK2	2.34096	1	2.12352	2.3182	2.69108	2.34096	2.3437	2.46785	1.99222
DDX19B	2.33819	1	2.59223	2.19626	2.33819	2.2343	2.49054	2.49041	2.29126
PLD2	2.33777	2	2.35243	2.33777	1.82337	2.5214	2.19308	1.83524	2.69549
SRR	2.33484	1	2.33484	2.37947	2.43528	2.29999	2.23662	2.50054	2.26025
LOC102156858	2.33386	3	2.52554	2.2656	2.18581	2.72731	2.33386	2.25164	2.89126
FLRT3	2.33252	2	2.16211	2.10433	2.18619	2.52088	2.62347	2.41704	2.33252
PRDX1	2.33248	3	2.33248	1.89966	2.67756	2.5885	2.23225	2.76476	1.99379
ZNF398	2.33239	1	2.63864	2.11627	2.24238	2.33239	2.35051	2.48173	1.52829
HARS1	2.33226	1	2.44779	2.15378	2.58364	2.37565	2.28353	2.33226	1.94193
SPAG4	2.3298	1	2.4396	2.17447	2.08413	2.7015	2.3298	2.09098	2.33314
ZNF444	2.32936	3	2.276	2.73503	2.26105	2.60462	2.26489	2.32936	2.80554
LOC100687078	2.32592	1	2.53123	2.16764	2.26442	2.32592	2.47584	2.08201	2.44912
HSPA9	2.32543	1	2.40759	2.23128	2.50807	2.24299	2.41664	2.32543	2.26657
LOC106559648	2.32472	1	2.3387	1.59783	2.32472	2.42008	2.23478	2.18155	2.78397
ARAP3	2.32416	1	2.51463	2.32416	2.03447	2.36886	2.01612	1.96746	2.44939
LOC119877860	2.32137	2	2.28447	2.50965	2.76628	2.45229	2.20275	2.32137	1.53945
SGSM1	2.3196	2	2.3196	2.38707	2.07486	2.53679	2.24795	2.19539	2.84634
LOC106558875	2.31798	1	2.13626	1.87391	2.34279	2.65209	2.07994	2.31798	2.35294
LOC484897	2.31653	3	2.53862	1.81733	2.2975	2.51369	2.31653	2.14069	2.97633
SYCE1	2.31639	2	2.32708	3.7655	1.83237	2.52693	2.31639	1.91877	2.01097
EMR4	2.31583	1	2.13697	2.20831	2.19572	2.46242	2.3589	2.31583	2.93977
LOC119863999	2.31389	3	2.13243	2.96666	2.66375	2.14856	2.28737	2.69862	2.31389
LOC102155623	2.31187	3	1.99078	2.31187	2.18315	2.90981	1.84832	2.5288	4.40443
SKP1	2.31171	1	2.34269	1.9609	2.6612	2.41278	1.92657	2.31171	2.28108
SNRPN	2.30771	2	2.30771	1.94407	2.11412	2.56075	2.41406	2.3077	2.57595
CCDC122	2.30702	1	2.24729	2.52192	2.05873	2.42705	2.45077	1.95418	2.30702
FCRL5	2.30602	2	2.33773	2.30602	2.26519	2.65739	2.22	2.06207	3.09692
RABGGTB	2.30522	2	2.49621	2.52719	2.77132	2.20055	2.11369	2.30522	1.24657
ZNF157	2.30259	2	2.448	2.30259	2.50075	1.52314	2.70256	1.35152	1.45942
KRT7	2.30182	1	2.03249	2.30182	2.32135	2.33726	1.62631	2.54734	1.84648
ANKRD23	2.29843	3	2.52666	2.58334	1.98363	2.54547	1.99202	2.29843	1.84593
NOS3	2.29811	3	2.02083	2.56496	1.91024	2.29811	2.50487	1.92414	2.53633
ITIH1	2.29791	1	2.4244	2.9164	2.29791	2.44479	2.14459	1.95551	2.21477
DDX52	2.29761	1	2.4584	2.28776	2.47378	1.98154	2.51113	2.29761	2.13628
MAP1S	2.29674	1	2.16435	2.60023	2.33582	2.42264	1.88664	2.1749	2.29674
GOT2	2.29659	1	2.29659	1.79844	2.44036	2.62484	2.13908	2.3747	2.24639
C25H2orf72	2.29623	1	2.41988	2.29623	2.36094	2.56398	1.8303	1.96485	1.52788
ARHGAP27	2.29577	3	2.20963	4.27614	4.1565	4.00085	2.17485	0.580907	2.29577
LOC611187	2.29442	2	2.48846	2.18144	2.29442	2.2938	2.28073	2.58104	2.59933
RTRAF	2.29356	2	2.43271	2.22806	2.83589	2.24059	2.29356	2.53561	1.94521
SLC4A9	2.29069	1	2.41879	2.49751	1.96522	2.29069	2.21244	2.10106	2.61337
COL5A3	2.29041	2	2.64405	1.87695	1.81908	2.63881	2.29041	1.92269	2.38284
LOC119863926	2.2904	1	2.37296	2.58289	2.18691	2.2904	2.14663	2.13691	2.45281
LOC102156626	2.28919	1	2.14407	2.032	2.28919	2.29993	2.36484	2.54111	1.98674
PSMC1	2.28848	2	2.14838	2.22156	2.6634	2.49741	2.28848	2.72341	1.96405
KRT89	2.28692	3	2.28692	2.14636	2.74614	2.68931	2.06254	2.68392	2.04379
HDAC3	2.28636	1	2.45511	2.77822	2.03403	2.45321	2.28636	1.86862	1.81807
AKIRIN1	2.28574	3	2.09641	2.18705	2.51702	2.71204	2.28574	2.74774	1.79462
ITGAM	2.28563	2	2.28563	2.09076	2.08592	2.80781	2.37922	2.04702	3.43285
DCAF13	2.28531	2	2.28531	2.06389	2.46978	2.63608	2.24696	2.24899	2.51711
GSTA4	2.28461	1	2.28461	2.37043	2.26176	2.44194	2.52643	2.27275	2.2719
SPRING1	2.27987	1	2.28421	2.14261	2.53806	2.11936	2.27987	2.325	2.05009
LOC119866316	2.27977	1	2.43551	2.19191	2.5514	2.22812	2.27977	2.11803	2.32854
PTPRH	2.27957	2	2.75792	2.26005	2.15899	2.33793	2.27957	2.20917	2.57314
VPS52	2.27668	1	2.67937	2.24872	2.28881	2.27668	1.99066	2.34718	1.80902
LOC100856702	2.27668	1	2.32572	2.18876	1.97017	2.32312	2.27668	2.00506	2.95573
LOC119876180	2.2755	1	2.26168	2.2755	2.25275	2.0325	2.45659	2.30429	2.50125
AOC1	2.27526	1	2.39308	2.01348	1.96995	2.43799	2.27526	2.11209	2.51448
KRT76	2.27355	1	2.27355	2.18276	2.29921	2.04211	2.03065	2.32637	2.98705
KBTBD2	2.27272	1	2.51549	2.01564	2.325	2.31472	2.24112	2.27272	1.86857
LOC488951	2.26928	2	2.07767	1.5865	2.26928	3.142	2.29867	2.01296	2.60316
SIGLECL1	2.26725	1	2.43525	2.20249	1.97133	2.33147	2.26725	2.17412	3.15777
PPP2R1A	2.26552	1	2.18737	2.26552	1.96655	2.27961	2.34787	1.95006	2.74477
LOC111092148	2.26244	3	2.26244	2.05914	3.99015	4.41822	4.1639	1.29697	1.674
PGAM5	2.26115	2	2.93439	2.26115	2.15493	2.85675	2.19574	2.3122	2.25417
EIF4B	2.2608	1	2.35161	1.65226	2.56228	2.07408	2.24147	2.40439	2.2608
TM6SF2	2.26057	1	2.49684	2.26057	2.05744	2.58006	2.28702	1.98934	1.99623
GPATCH11	2.25976	1	2.54883	2.1656	2.21981	2.41082	2.25976	2.18727	2.40706
C8A	2.25558	1	2.32813	2.33664	2.07698	2.25558	2.06335	1.95019	2.53976
C23H3orf86	2.25509	1	2.35459	2.28629	1.97413	1.96259	1.89597	2.25509	2.50249
LOC607807	2.25463	2	2.20829	2.68169	2.03894	2.41487	1.52045	2.25463	2.79347
TRPV1	2.25406	1	2.35536	2.30117	2.07775	2.25406	2.23378	2.13873	2.72127
NYAP1	2.25325	1	2.71554	2.25325	1.84691	2.4826	2.42106	1.99393	1.77662
DDX18	2.25018	1	2.56295	2.47165	2.495	2.15967	2.23014	2.24651	2.25018
ZDHHC16	2.24992	2	2.24992	2.87529	1.99501	2.5834	1.86529	1.84702	2.46223
LOC100682725	2.24925	1	2.24925	1.49814	2.33987	2.70577	2.14675	2.27248	1.90947
ARRB2	2.24639	1	2.5451	2.24639	1.74437	2.33693	1.88419	1.9792	2.42446
ANTXRL	2.24446	1	1.8085	2.83081	2.43092	2.24446	1.45504	2.43867	1.80226
SLC23A1	2.24442	3	2.57028	2.24442	1.94196	2.59757	2.17404	2.12141	2.75379
AMD1	2.24269	1	2.6702	2.24269	2.31005	1.97942	2.03476	2.49798	1.6481
LOC119868239	2.24214	1	2.53963	2.24214	2.44365	1.50983	2.44962	1.60704	1.43746
LOC100686198	2.24112	3	2.51549	1.89507	2.74789	1.95904	2.24112	2.79537	1.56142
SEC13	2.24041	1	2.29629	1.83321	2.13355	2.29741	2.24041	2.13476	2.85958
LOC119864860	2.23699	1	2.02959	2.58066	2.37123	2.23699	1.56295	2.12467	2.48523
LOC476396	2.23368	3	2.23368	2.12109	2.1963	2.6664	2.19745	2.66095	2.8224
ADGRG3	2.23147	1	2.23147	2.27075	1.85273	2.25146	2.01099	2.00956	2.65948
PAIP1	2.23137	1	2.59191	2.00054	2.23137	2.12531	2.42878	2.16263	2.37816
LOC100685539	2.23038	2	2.52855	1.91931	2.06491	2.43649	2.23038	2.14237	2.78864
CCT4	2.22991	1	2.22991	2.17937	2.58225	2.3092	2.09892	2.41929	1.79031
SNURF	2.22805	1	2.22249	2.22805	2.42892	2.50686	2.42429	2.15116	2.03213
VDAC3	2.22793	1	2.35726	2.76992	2.27568	2.22793	2.00526	2.21857	1.99198
NLRP9	2.22706	1	2.18925	1.78705	2.22706	2.64877	1.93399	2.23452	2.33799
NOLC1	2.22474	1	2.16919	1.93172	2.53815	2.11604	2.22474	2.37502	2.40627
LOC100682797	2.22449	1	1.97122	2.58551	1.91904	2.0698	2.22449	2.45467	2.39378
RBM4B	2.22395	1	2.2211	2.43249	2.50543	2.22395	1.90721	2.38118	1.59
CRYBB1	2.22336	1	2.56618	2.1064	2.02541	2.3982	2.22799	1.94441	2.22336
ZNF432	2.22257	1	2.36746	2.13206	2.039	2.51494	2.22257	2.11219	2.37223
LOC119876284	2.22246	1	2.42558	1.875	2.19704	2.29305	2.72109	2.22246	2.01523
STRC	2.22122	1	2.22122	2.37864	2.06506	2.36663	1.86275	2.03399	2.74914
TREH	2.221	1	1.99796	2.78995	2.34903	2.221	1.90725	2.30075	2.08288
KCNIP3	2.22083	1	2.22083	2.56879	1.92666	2.23608	1.90046	1.98788	2.29202
IBSP	2.22064	1	2.22064	1.99773	1.92646	2.24598	2.53552	2.06026	2.40373
HRH4	2.22003	1	2.09036	2.52868	2.01623	2.22662	2.22003	1.90282	2.4819
ZSCAN22	2.21945	1	2.34102	2.21945	2.04684	2.46733	2.02698	1.99653	2.56669
LOC119870917	2.21904	1	2.35118	1.63907	2.21904	2.29091	2.14868	2.15162	2.77268
P3H3	2.21704	1	2.21704	2.15385	1.91662	2.35379	2.48948	1.87811	2.65429
THTPA	2.21647	1	2.06952	3.01856	2.25918	2.46248	2.21647	2.15875	1.48656
SYT4	2.21564	1	2.25634	1.98312	2.01357	2.21564	2.28204	2.09672	2.72025
ARL10	2.21413	1	2.34689	2.41293	2.21413	2.50349	2.09517	2.10523	2.04187
ZNF112	2.21354	1	2.27807	1.7121	2.02296	2.21354	2.23426	1.91724	2.74331
PLA2G4F	2.21279	1	2.21279	2.84721	1.99304	2.29575	1.78716	2.02478	2.34737
ZSCAN31	2.21227	2	2.59903	2.06578	2.21227	2.70086	2.15508	2.00216	2.4563
LOC119870886	2.21225	2	2.16093	2.22906	2.21225	2.60557	2.14447	2.2008	2.76791
NXPE4	2.21019	1	2.28841	2.09784	2.02225	2.21019	2.30679	1.86111	2.85399
MRPS14	2.20947	1	2.20947	1.76517	2.57489	2.43644	2.09279	2.29123	1.97987
SUN5	2.20697	1	2.31915	2.20697	1.83427	2.27104	1.76974	1.88306	2.54105
CTBS	2.20526	1	2.41445	1.67847	2.20526	2.19986	2.26187	2.06728	2.5483
MUC5B	2.20473	2	1.87675	2.68859	2.07972	2.20473	1.43851	2.22102	2.50214
ZFP62	2.20446	1	2.20446	1.96493	2.13559	2.36008	2.36585	2.01347	2.55752
LYPD8	2.20384	1	2.39477	1.58449	2.14504	2.20384	2.33292	2.08026	2.64697
DYNLRB1	2.20134	1	2.33226	1.58279	2.14347	2.56974	2.20134	2.03436	2.23241
CUL9	2.20061	1	2.20061	1.935	1.97409	2.49802	2.31523	2.07312	2.70474
ALOXE3	2.19934	1	2.47444	2.19934	1.88554	2.27331	1.90527	1.9686	2.76305
RASAL1	2.19883	1	2.24271	2.56839	1.91042	2.19883	1.88432	1.99038	2.36894
TUBAL3	2.19798	1	2.19798	2.22762	1.80273	2.18251	2.2549	2.0984	2.62218
LOC102153707	2.19609	2	2.42261	2.00886	1.93242	2.89854	2.19609	2.01862	3.17956
IL9R	2.19522	2	2.47337	3.48624	2.86424	2.16448	2.11303	1.86251	2.19522
GLYAT	2.19509	2	2.19509	1.7769	2.1664	2.4595	2.54542	1.99859	2.52076
BTNL2	2.19325	1	2.51302	2.07757	2.19378	2.15309	2.13717	2.19325	2.33325
LOC482849	2.19305	1	2.24705	1.79083	2.06754	2.19305	2.61822	1.98638	2.30855
NEFH	2.19128	1	2.5183	2.34752	1.88396	2.32704	2.19128	2.17168	1.79811
IL1RL2	2.19078	1	2.02166	2.28491	2.07442	2.51865	2.19078	2.1042	2.25158
DUOX2	2.19029	2	2.15808	2.53855	2.13872	2.87449	2.00388	2.24599	2.19029
LOC100684769	2.18837	1	2.226	1.87503	2.18837	2.71598	2.31015	2.00882	2.05902
SPINK14	2.18734	1	2.54032	2.18734	1.91557	2.38865	2.34989	2.11617	1.79147
LOC119877831	2.18666	1	2.14368	1.95593	2.18666	2.59923	2.28891	2.28839	1.42153
RFX5	2.18411	1	2.63532	2.18411	1.69326	2.49597	1.94837	2.00405	2.2875
UMOD	2.18346	1	2.28061	2.18346	2.03276	2.69724	2.1854	1.93248	2.1554
THUMPD3	2.18223	2	2.18096	1.78663	2.52042	2.58605	2.16834	2.32455	2.18223
LOC100685630	2.18157	3	1.97922	2.52143	2.0805	2.68491	2.18157	1.98476	2.63546
HEMGN	2.17734	1	2.12718	2.19743	2.04364	2.34034	2.17734	1.91116	2.59523
HSH2D	2.17699	1	2.18365	2.17699	2.10103	2.27903	1.99321	1.96065	2.51822
LOC100686380	2.17581	1	2.27883	2.17581	2.04284	2.23531	2.14848	1.92498	2.73261
C25H8orf74	2.17496	1	2.17496	2.54546	1.93542	1.87584	2.21327	2.08045	2.48855
CPNE9	2.17419	1	2.58921	2.17419	1.75813	2.29374	2.26488	1.84053	1.97025
LOC480777	2.17272	1	2.41038	2.20871	1.99039	2.60841	2.17272	1.96192	1.51454
TNXB	2.17218	1	2.32274	2.84532	2.01346	2.20172	1.78927	2.13654	2.17218
LOC111090112	2.17125	2	2.24101	2.03827	1.98552	2.54348	2.17125	2.0004	2.62537
PTPN6	2.17078	1	2.33427	2.17078	2.02746	2.43688	1.76191	2.01841	2.89
LOC119876398	2.16952	1	2.3508	3.61414	2.16952	1.85818	2.14382	1.36977	2.45171
SLC4A1	2.16866	3	2.16866	2.6562	1.99461	2.76372	1.70898	1.83523	2.52089
CLIP3	2.16764	2	2.82583	2.16764	1.99023	3.03093	1.80408	1.96961	2.43289
ADGRE3	2.16745	1	2.23423	1.56884	2.05025	2.39729	1.98318	2.16745	2.68885
COL7A1	2.16677	1	2.33923	2.50941	1.95267	2.44406	1.9657	2.0229	2.16677
CCNA2	2.16661	1	2.00185	2.16661	2.17963	2.15851	2.30304	2.60491	1.76599
SLC34A1	2.16582	1	2.16582	2.76761	1.94163	2.4506	1.93736	1.83911	2.36408
RFESD	2.16429	1	2.54295	1.94293	1.85843	2.19666	2.26484	2.16429	2.06243
AIMP2	2.16332	1	2.29889	2.50997	2.16332	2.0453	1.94107	2.32693	2.14537
ZNF304	2.16161	1	2.16161	2.18148	1.99776	2.88817	2.12977	1.93999	2.48906
MOCS1	2.16074	1	2.16074	2.4931	2.04702	2.50595	2.10008	2.00559	2.41016
DUOX1	2.15968	1	2.15968	2.29093	2.10698	2.64946	2.0099	2.21444	1.92654
SLC5A5	2.15841	2	2.15841	2.36528	1.91193	2.60418	2.11064	1.87487	2.96325
FAM83C	2.15338	1	2.10033	2.25947	2.15338	2.1986	1.77454	2.03283	2.50352
LOC607729	2.15296	1	2.46015	1.99435	2.10319	2.31037	2.50287	2.15296	1.68766
MTCH2	2.15246	1	2.20337	1.7163	2.54405	2.15246	1.95219	2.22295	2.11082
QARS1	2.15115	1	2.32053	2.66926	2.15115	2.36746	1.67353	1.94385	1.45606
LOC119870993	2.15039	2	2.15039	2.12025	2.69483	2.22667	2.08306	2.74608	1.49511
LOC102152502	2.14922	2	2.5876	2.50876	2.18636	2.14922	1.97889	1.93473	1.95826
TEX36	2.14856	1	2.34173	1.9009	1.95681	2.24554	2.14856	1.93833	2.69758
LOC611565	2.14853	1	2.24787	2.06146	1.94968	2.14853	2.22268	2.08933	2.52795
FREM3	2.14744	1	2.15149	2.54836	2.11626	2.17323	2.1371	1.96103	2.14744
JRKL	2.14698	1	2.29869	2.40061	1.9794	2.14698	2.53688	1.95761	1.75873
ARMCX4	2.14663	1	2.37151	2.51038	2.14663	0.977287	2.47307	1.05316	1.17461
TGM1	2.14651	2	2.12473	2.28317	2.10759	2.55898	2.14651	2.03103	2.58093
NFKB2	2.14611	1	2.48187	2.44133	1.83323	2.74036	2.14611	2.07032	1.51395
NLRP8	2.14491	1	2.14306	1.82598	2.21805	2.14491	2.00478	3.12393	2.41563
AGR2	2.14478	1	2.14478	2.22838	2.14606	2.1146	2.51132	2.03944	1.9439
LOC119864252	2.14356	1	2.06616	2.57916	2.14356	2.12875	1.41282	2.15731	2.32356
CCR2	2.14315	1	1.94999	2.20989	1.91162	2.14683	1.92291	2.14315	3.0258
DCTN3	2.14305	1	2.36503	2.51908	2.13074	2.17907	2.14305	1.91693	1.34731
NECAP1	2.14256	1	2.5245	1.98631	2.14357	2.14256	2.2681	2.01843	1.5987
ZNF12	2.14217	1	2.36139	2.06663	2.14217	2.34672	1.98371	2.02733	2.55224
PLA2G3	2.14193	1	1.82207	2.45605	1.90502	2.21606	2.14193	1.882	2.99225
SLC23A3	2.14088	2	2.51362	2.82487	2.01116	2.22459	2.14088	2.04532	1.9397
C8H14orf39	2.14039	2	2.29116	1.83565	1.98167	2.14039	2.5965	1.94081	2.51662
DPEP1	2.14028	1	1.87479	2.15945	1.95609	2.44064	1.53003	2.14028	2.65473
ATP6V1E1	2.14002	1	1.94374	1.49812	2.51642	2.14002	1.94177	2.28363	2.30596
MUC16	2.13735	1	2.12695	2.13735	2.16608	2.39282	1.9631	2.06968	2.76548
PROKR2	2.13627	1	1.87089	2.62453	2.13627	2.00835	2.18942	2.16008	1.45263
RABL2B	2.13591	1	2.01737	1.67495	1.85626	2.1747	2.27408	2.13591	2.56825
MUC5AC	2.13517	1	2.01751	2.63827	2.04946	2.13517	1.49485	2.18366	2.29467
GPR65	2.13462	1	2.27632	2.13462	2.18832	2.12893	2.07898	1.95386	2.53983
PNMA8C	2.13433	1	2.65889	2.0149	2.13433	2.41215	1.77206	2.32491	1.36079
PRSS38	2.13423	1	2.35731	1.6517	1.94167	2.64429	2.21449	2.13423	1.94553
LOC119871425	2.13373	1	2.18225	1.51485	2.02918	3.15094	2.09996	2.13373	2.31845
HCN3	2.13339	1	2.13339	2.36999	2.03151	2.412	1.98844	2.01938	2.51432
CTSE	2.1294	1	2.04065	2.26129	2.00351	2.37067	1.86442	2.1294	2.58741
LOC100686261	2.12862	1	1.36266	1.98465	2.35859	2.12862	2.37125	1.24235	3.50825
GIMD1	2.12734	1	2.12734	2.14919	1.9724	1.90593	2.52243	2.03347	2.23542
PRPH2	2.12678	1	1.99386	2.18831	2.083	2.29134	2.12678	2.02532	2.51101
CDHR2	2.126	1	2.17346	2.126	2.00574	2.55952	1.81757	1.89239	2.25503
PLET1	2.12377	1	1.94919	2.83945	2.17658	2.12377	1.92148	1.95618	2.45509
SEMA4G	2.12194	1	2.22379	2.74943	1.92968	2.31332	1.838	2.12194	2.02342
LOC119866314	2.12125	2	1.39694	1.5312	1.0561	2.55364	2.12125	2.49234	2.61852
CPN1	2.12093	1	2.04796	1.96012	1.9127	2.23529	2.30696	2.12093	2.5412
PDZD7	2.12066	3	2.52236	2.69233	1.96897	2.63235	2.12066	1.93026	1.98771
GPX3	2.11989	1	1.77203	2.71494	2.07418	2.28128	1.83238	2.12447	2.11989
TENT5D	2.11974	3	3.18458	2.11974	2.95617	1.66397	2.83494	1.33665	1.38253
CISD1	2.1181	1	2.1181	1.81017	2.02464	2.36853	2.29527	0.558984	2.53905
LOC100688637	2.11803	1	1.81057	1.92006	2.12728	2.13541	2.69679	2.11803	0.963228
FBXO41	2.11756	1	2.26354	2.23561	2.11756	2.58471	2.04694	2.04889	1.78845
HEMK1	2.11732	1	2.11732	2.68627	2.1792	2.16934	1.6209	1.95202	1.87793
RNF44	2.11649	1	2.11649	2.01238	2.00224	2.42844	1.81784	2.13124	2.64411
GP2	2.11571	2	2.11571	2.6525	1.99544	2.35347	2.06162	1.828	2.52974
TRIM68	2.1148	1	1.98184	2.1148	2.12369	2.50734	2.25328	1.84434	2.06546
A1BG	2.11451	2	2.46061	1.84627	2.11451	2.6249	1.59556	1.88512	2.6064
NSFL1C	2.1138	1	1.96308	2.78963	2.02174	2.29398	2.1138	1.99167	2.18536
COQ8B	2.11353	1	2.15492	1.87764	1.90457	2.56484	2.11353	1.90325	2.28923
SLC37A4	2.11347	3	2.74218	2.72696	1.99958	2.74378	2.11347	2.04996	1.44454
SEMA3G	2.11243	2	2.21599	2.8078	1.96256	2.57171	1.81451	2.04029	2.11243
CHRNA9	2.11219	1	2.09142	2.52079	2.11219	1.81415	1.97908	2.12251	2.26768
APBB3	2.112	2	2.112	2.69888	1.89026	2.51414	2.32013	2.06266	1.75295
OR6F1	2.1115	1	2.09983	1.68154	2.24486	2.28863	2.1115	2.02975	2.64996
ANGPTL7	2.11146	1	2.13242	2.54331	1.88963	2.12645	1.61549	2.11146	1.83443
HYAL3	2.10967	1	2.10967	2.8811	2.14929	1.94611	1.64057	2.18593	1.09091
LOC119870874	2.10845	1	2.22168	2.0823	2.10533	2.83999	2.21447	2.10845	2.07006
GPI	2.10829	1	2.10829	2.67589	2.30157	1.94743	1.81505	2.33833	1.71277
CLEC17A	2.10821	1	2.2406	1.58546	2.10821	2.21319	2.06292	2.04138	2.6089
KRT20	2.10761	1	2.56855	1.80149	1.9909	2.19364	2.18679	1.97465	2.10761
RFXANK	2.10733	2	2.29133	2.77076	2.10733	2.9179	1.83609	1.99354	1.77106
FCRL3	2.1072	1	2.19435	2.25515	2.04428	2.00021	2.06485	2.1072	2.5019
LOC100686288	2.1072	1	2.1072	1.67284	2.19147	2.12657	1.97348	1.91484	2.59016
TWNK	2.107	1	1.97464	3.01792	2.17294	2.107	1.79089	2.2096	1.61212
LOC611670	2.10683	1	2.13756	1.88559	2.10683	2.70476	2.49813	1.89376	1.54649
EMSY	2.10564	1	2.24452	2.05733	2.05353	2.10564	2.35176	2.05869	2.58449
MUS81	2.10552	1	2.10552	2.66503	2.20123	2.02489	1.65172	2.22243	1.4128
CHIA	2.1051	1	2.1051	1.68124	2.07932	2.38807	2.19542	1.78417	2.67993
DOK4	2.10494	1	2.12306	2.53548	2.10494	2.18709	1.5446	2.07211	1.2996
LOC102155349	2.10415	1	2.10415	1.98578	2.11971	2.57317	1.93284	1.87433	2.13244
ITK	2.10363	1	2.09274	2.59996	1.99062	2.10547	2.10363	1.98894	2.20787
MYH13	2.10357	1	2.08888	2.27084	2.10256	2.10357	1.91993	2.22788	2.67314
RPE	2.10307	1	2.10307	2.26797	2.65675	1.86549	2.07019	2.43446	1.75691
USP50	2.10264	1	1.80243	2.10264	2.45744	1.91092	2.07175	2.12934	3.00695
L3MBTL1	2.10239	1	1.93208	2.52602	2.10239	2.11273	1.68964	2.0127	2.34927
RTL9	2.10234	1	2.10862	2.55598	2.10234	1.08094	2.17731	1.0099	0.898681
SCUBE3	2.10195	2	2.16365	2.56409	1.89143	1.93471	1.80006	2.10195	2.5555
GDAP1L1	2.10157	1	2.06935	2.06076	2.10157	2.33671	1.81268	2.16161	2.77833
ZNF793	2.10097	1	2.10097	1.94079	1.98142	2.21683	1.96972	2.14337	2.51854
RHOG2	2.09863	1	2.23092	2.68799	2.09863	0.974607	2.15169	0.934339	1.08535
PRKCD	2.09828	2	2.09828	2.61576	1.94697	2.45607	1.86217	1.89114	2.79178
C10H2orf92	2.0976	1	2.0205	2.05454	2.34972	2.18908	1.96255	2.0976	2.68832
CLTRN	2.09745	1	2.46451	2.09745	2.65399	1.1218	2.20495	1.22622	1.00924
KATNB1	2.09734	1	2.29102	2.58646	2.05257	2.09734	1.80822	2.09062	2.14734
TRIM41	2.09687	1	2.42449	2.31022	2.04623	2.09687	2.59718	2.05182	1.76642
SEC62	2.09599	1	2.56153	2.09512	2.10087	2.0472	2.38648	2.09599	2.04817
FGF20	2.09553	1	2.09553	2.03127	2.18757	2.59818	2.44185	1.96715	1.3361
PTPRU	2.09466	1	2.09466	2.55088	1.96542	2.35723	1.97147	1.96344	2.24424
SHC1	2.09308	1	2.09308	2.68749	1.93529	2.22927	1.60605	2.11556	1.27703
SLC7A13	2.09306	1	2.09306	1.97776	2.09137	1.72621	2.15377	2.09575	2.50406
MAIP1	2.08968	1	2.09848	2.65781	2.17668	1.98532	2.00036	2.08968	1.48646
LOC119869241	2.0894	1	2.16556	1.5602	1.94523	2.51137	2.24977	2.00867	2.0894
BPIFB6	2.08787	2	2.08787	2.65579	2.00227	2.39341	1.87309	1.94649	2.62086
MANBAL	2.0874	1	2.2298	1.77496	2.1064	1.95433	1.88009	2.0874	2.50194
ADAM32	2.08693	1	1.99691	1.7246	2.26041	2.08693	2.54427	1.98239	2.23467
CATSPER1	2.08634	1	1.90748	2.31451	2.00082	2.08634	1.61256	2.10511	2.64059
LOC611793	2.08449	1	2.08449	1.59733	1.91366	2.14806	2.09705	1.9429	2.73007
BOD1	2.08435	1	2.24607	2.64485	2.08435	1.88542	1.98363	2.25143	1.66717
NME8	2.08376	1	2.28678	1.75952	2.07342	2.43046	2.08376	1.99927	2.85525
NELFA	2.08317	1	2.17071	2.59894	1.99226	2.08317	1.50254	2.02705	2.24092
CLSTN3	2.08283	1	1.91205	2.12227	1.89036	2.21255	2.08283	1.89818	2.53951
SLC52A3	2.0825	1	2.0825	2.13498	1.9735	1.78869	1.88181	2.10827	2.55949
STXBP2	2.08209	1	2.55105	2.08209	1.67249	2.4822	1.64644	2.0839	2.05731
LAMB2	2.08156	1	2.11489	2.6749	2.08156	2.146	1.88927	2.03684	2.00341
ZNF268	2.08135	1	2.04372	1.74182	2.20315	2.08135	2.01393	2.23001	2.62258
PATE1	2.07966	1	2.29141	1.98805	1.9586	2.07074	2.07966	2.35892	3.79944
RET	2.07899	1	1.90438	2.55845	2.05946	2.3546	1.53673	2.07899	2.23217
VPS72	2.07748	1	2.22051	1.98176	2.23034	2.62919	1.7334	2.0619	2.07748
SCN4A	2.07694	1	2.38742	2.89299	2.07694	2.2397	1.92578	1.92701	2.05577
ZNF584	2.07594	1	2.22042	1.69605	2.07594	2.06502	2.19219	1.90658	2.66527
DHX38	2.07561	1	2.17359	2.60489	2.07561	2.33617	1.83682	1.9785	1.9344
ZNF473	2.07496	1	2.02632	2.26561	2.07496	2.11189	1.85641	1.98051	2.7301
LOC106558903	2.07364	1	2.31327	2.07364	1.70603	2.5669	1.72046	1.83575	2.27651
ZNF792	2.07245	1	2.1846	1.73683	1.92574	2.59619	1.81186	2.25543	2.07245
LOC119863913	2.0722	1	2.22585	1.54913	1.94484	2.27772	2.0722	2.05559	2.60471
TRIM6	2.07125	1	2.10051	1.84764	1.95882	2.54834	2.07125	2.17801	1.92849
TANGO2	2.0711	1	2.02008	2.60539	1.93205	2.13966	1.85758	2.0711	2.19124
HTR6	2.07082	1	2.02471	2.88004	2.07082	2.32219	2.08119	2.06806	2.0258
SULT2B1	2.06921	1	2.28496	1.44356	1.90243	2.3015	1.74689	2.06921	2.69426
CHRNA2	2.06918	1	2.06918	2.50449	2.14208	2.06458	1.97127	1.862	2.20136
EAF1	2.0691	1	2.24114	2.60994	2.0691	2.05837	2.00501	2.07812	1.67916
WFIKKN2	2.06877	1	2.07559	2.5305	2.01388	2.34542	1.59622	1.94602	2.06877
CCDC28A	2.06792	1	2.43853	2.06792	1.95141	2.42872	2.5131	1.97069	1.53973
LOC477540	2.0677	1	1.97907	2.46494	2.0677	2.1048	2.00206	1.93159	2.72746
SERPINI2	2.06679	1	2.23796	2.01782	1.96821	2.55207	2.17346	2.06679	1.96149
GCKR	2.06617	1	2.22905	2.16682	2.00738	2.57098	1.81329	2.02164	2.06617
EFEMP2	2.06542	1	2.06542	2.59775	2.05145	2.25555	1.7087	2.09972	1.46605
LOC119870888	2.06366	1	2.06366	1.69985	2.07045	2.03617	1.9925	3.04682	2.41753
C27H12orf54	2.06333	2	2.45	1.75279	1.88113	2.61323	2.06333	2.00857	2.56939
FOXRED2	2.06311	1	2.26828	2.56464	2.02036	2.24669	1.91136	2.06311	1.52407
SYMPK	2.0626	1	1.92845	1.63997	2.0626	2.40027	1.90741	2.12479	2.52548
POFUT1	2.06224	1	2.15978	1.81574	2.06149	2.1374	2.06224	1.98028	2.60807
GDPD2	2.06181	2	2.6952	2.62371	2.06181	1.53855	2.2334	1.00528	1.57812
ZSCAN20	2.06151	1	1.87737	2.13832	2.06151	1.983	2.03461	2.06306	2.61019
LOC476602	2.0613	1	2.09496	2.65898	1.9247	2.17226	1.72966	2.0613	1.17634
SPACA9	2.06	1	2.07609	2.76713	1.93565	1.7245	1.83185	2.11557	2.06
MSANTD1	2.05981	1	2.05346	3.13154	2.05981	2.24156	1.7286	1.99476	2.42738
FAT2	2.05896	1	2.02891	2.21329	2.04952	2.5235	2.02089	2.05896	2.46118
RCHY1	2.05439	1	2.20625	1.60523	2.55142	1.91352	1.96114	2.05439	2.13733
DSG4	2.05404	1	2.18079	2.01327	1.94524	2.32597	2.05404	2.03979	2.68298
TMPRSS13	2.05219	1	1.85275	2.57815	2.06656	2.05219	1.59462	1.96615	2.13276
MMP14	2.05217	1	2.04005	2.43155	2.05217	2.57808	1.7924	2.16796	1.81272
OPALIN	2.05186	1	2.05186	2.03924	1.91614	2.11768	2.51935	1.88135	2.26361
LOC111093403	2.0514	1	2.06259	2.23672	2.0514	2.55786	1.75759	1.88851	1.49206
LOC484540	2.05069	1	2.05069	2.169	1.95481	1.95775	2.03915	2.07483	2.58183
CTLA4	2.05026	1	2.05026	2.76448	2.06739	1.85165	2.02136	1.92302	2.23947
C1QTNF12	2.04979	2	2.07632	3.1053	1.79062	2.54507	1.6571	2.04979	2.02215
LOC111091423	2.04962	1	2.04962	1.95849	1.96763	2.22987	1.74311	2.10113	2.50059
LOXL4	2.04948	1	2.09917	2.68251	2.04948	2.07688	1.50955	2.0452	2.04687
PKD1L2	2.04932	1	2.1127	2.26426	2.04932	1.95445	1.99926	1.99011	2.52015
ZNF570	2.04909	1	2.03871	1.55431	2.04909	2.29786	2.02869	2.06336	2.66272
ZNF276	2.04904	1	2.18371	2.53248	2.07006	2.04904	1.95916	2.00029	1.98878
LOC484960	2.04867	1	2.07283	1.74875	2.04867	2.35199	1.86386	1.81066	2.57581
DPP3	2.04765	1	2.04765	2.21188	1.94237	2.23797	1.88647	1.91487	2.55891
AMHR2	2.04734	1	2.30358	2.04734	1.99483	2.18789	1.88461	2.02022	3.43404
RPS6KA1	2.04699	1	2.04699	2.08122	2.03627	2.21061	1.74761	1.97858	2.56977
CA5B	2.04648	2	2.7752	2.04648	2.70527	1.35581	2.30945	1.29615	1.15654
LOC606925	2.04636	1	2.02546	1.70283	2.1354	3.01382	2.04636	2.08519	2.02835
PRPF39	2.0437	1	2.1934	1.94783	2.0437	2.16384	1.99561	2.03172	2.5053
BRD3	2.04356	1	1.87522	2.58215	2.08176	2.04356	1.50214	2.0985	1.64379
DYRK4	2.04355	1	2.14883	1.89048	1.96354	2.21211	2.04355	1.89008	2.5021
IGSF23	2.04347	1	2.04347	2.06497	1.79146	2.29504	1.90117	1.95424	2.57763
MPO	2.04331	1	1.80939	2.54435	2.04331	2.27388	1.66357	2.06428	2.00024
EHD3	2.04305	1	2.04305	2.78211	2.0625	2.13017	1.83283	1.94883	2.0263
POLR3GL	2.0426	1	2.18047	1.77381	1.79955	2.61546	2.05442	2.0426	1.08621
TMEM225B	2.04236	1	2.25853	1.67662	2.04236	2.54216	1.90847	2.00652	2.11315
FLNC	2.04224	1	2.12991	2.84927	2.02871	2.43258	1.74089	2.04224	1.60493
LOC119865837	2.0413	1	2.09403	1.97963	2.0413	2.02181	2.06127	1.96778	2.57377
CNGA2	2.04078	1	2.22133	2.61254	2.04078	1.0586	2.21769	0.971325	1.23165
NPTXR	2.04078	2	2.08945	2.5115	1.92862	1.95578	1.88454	2.04078	2.96883
WDR6	2.04061	1	2.00354	2.78721	2.28732	2.21049	1.577	2.04061	1.70951
CACNA2D2	2.03815	1	2.08737	2.63453	2.00717	2.00166	1.79036	2.03815	2.26681
RPH3A	2.03776	1	2.03776	2.0473	1.95751	2.2146	1.93306	1.98993	2.51505
APBB1	2.03774	1	1.96956	2.53019	2.02657	2.3153	2.03268	2.03774	2.15515
ITIH3	2.03754	1	2.17785	2.54122	2.03754	1.96386	1.82872	0.130635	2.27741
PSMA6	2.03698	1	2.2693	1.91343	1.88754	2.51558	2.4216	2.03698	1.78443
DNAH1	2.03608	1	2.03347	2.69782	2.07275	1.93923	1.86375	2.03608	2.4881
LOC106559612	2.03574	1	1.95806	2.03574	1.99064	2.35985	1.97228	2.03647	2.68564
IFRD2	2.03553	1	2.12565	2.93439	1.91104	2.03553	1.78767	2.19498	0.979219
LOC102152102	2.03553	1	1.99429	1.93837	2.09264	2.68424	2.00565	2.19141	2.03553
ESRP2	2.03474	2	2.22978	2.6663	1.96091	2.94296	1.56971	2.03105	2.03474
LOC119872581	2.0335	1	1.7252	2.83817	2.1391	1.91676	1.77652	2.0335	2.19115
TIMM21	2.03299	1	2.03299	2.70084	1.90572	2.21976	1.68749	2.24555	1.22667
IMPDH1	2.03254	1	2.35065	2.60954	1.97928	2.12236	1.52497	2.03254	1.22632
ZNF404	2.03219	1	2.01215	1.36869	1.93881	2.15842	2.62968	2.03219	2.33959
RNF166	2.03218	1	1.99651	2.64412	2.09366	1.94865	1.52521	2.13927	2.03218
ELMO3	2.03121	2	2.19016	2.50746	1.77171	2.51599	1.60983	1.86919	2.03121
TCP11	2.03078	1	2.54936	2.08358	2.03078	1.97808	1.92828	2.01627	2.28881
ETV3L	2.0304	1	2.00166	2.69063	1.956	2.09604	1.51561	2.0304	2.33014
MPI	2.03014	1	2.17004	1.73208	2.03014	2.54421	1.8176	2.03503	1.30825
SDSL	2.03005	1	2.03005	1.92873	1.90924	2.46869	2.05325	1.97124	2.93156
LOC475367	2.02863	1	2.02863	2.04034	1.84751	2.44615	1.91712	1.85259	2.53819
MEP1A	2.0285	1	2.14178	2.56016	2.00998	1.91385	2.0285	2.04299	1.48127
CRIM1	2.02828	1	2.02434	2.55096	2.03926	1.94227	2.004	2.03294	2.02828
PLPPR2	2.02792	1	2.02792	1.93838	2.22557	2.54024	1.80298	2.18368	1.7488
DDX24	2.02668	2	1.99705	2.51472	2.02521	1.80165	2.02668	2.0381	2.54998
MINAR1	2.02591	1	2.09515	2.51708	1.83226	1.85878	1.75542	2.08916	2.02591
DVL1	2.02534	1	2.0446	2.84224	1.93562	2.10833	1.42139	1.99331	2.02534
LOC111095793	2.02511	2	2.12041	1.3799	1.88545	2.02511	2.56926	2.00674	4.95481
HK3	2.02492	1	1.74428	2.53105	1.98823	2.0877	1.99394	2.02492	2.45269
TRUB2	2.02452	2	1.92671	1.74966	1.94675	2.86621	2.0705	2.02452	2.6653
RGL3	2.02439	1	2.2206	1.88477	1.94863	2.54271	2.02439	1.93886	2.1486
ZNF227	2.0238	1	2.24475	1.84617	1.995	2.44955	1.8202	2.0238	2.56453
MAB21L3	2.02334	1	1.82078	2.24057	1.90074	2.29717	2.02334	1.97209	2.73614
TJAP1	2.02311	1	2.10729	2.55763	2.02311	1.84421	2.03528	1.98392	1.49034
CLCF1	2.02302	1	2.05965	2.02302	1.82207	2.55976	1.94972	2.03006	1.35352
PAX4	2.02276	1	2.20431	1.95997	1.98114	2.10241	1.91008	2.02276	2.6722
SLC5A2	2.02222	1	2.01564	2.78623	1.99433	2.29958	2.02222	2.01853	2.27208
GRN	2.02098	1	2.10122	2.50065	2.02098	1.99246	1.84121	2.13283	1.46926
TIGIT	2.02028	1	1.95349	2.53812	2.02028	1.8407	2.04385	1.97578	2.06813
MYOZ3	2.02002	1	2.00482	2.2091	1.95459	2.58527	2.10753	2.02002	1.71067
MTHFD2	2.01861	1	2.01861	1.94626	1.92523	2.51038	2.13682	2.163	1.92414
ADGRF3	2.01811	1	2.01811	2.13763	1.93396	2.09684	1.83659	1.97701	2.52542
LMO1	2.01799	1	1.97769	2.62722	2.01799	2.09002	1.83043	2.02178	1.51817
CNKSR1	2.01714	1	2.10243	2.30062	2.00589	2.74175	2.01714	1.97044	1.70483
DNM1	2.01583	1	2.01583	2.12579	1.89277	2.66424	1.83184	1.95245	2.39441
LOC479758	2.01577	1	2.30562	1.90329	1.98363	2.40508	1.85156	2.01577	2.55224
NDST2	2.01572	1	2.05214	2.54866	1.94967	2.05096	1.77495	2.01572	1.62362
CCDC38	2.01353	1	2.01353	1.69415	1.99249	2.9336	1.7698	2.02078	2.06661
CCDC157	2.01221	1	2.43175	2.58432	2.01221	1.91019	1.58808	2.0835	2.00962
SMYD5	2.01181	1	1.80709	2.53069	1.88576	2.14018	2.15174	2.01181	1.76747
CNTNAP1	2.0115	2	2.0497	2.552	1.95963	2.0115	1.87651	1.94436	2.5183
PRSS53	2.01132	1	1.88133	2.82121	2.01132	2.07907	1.79592	1.92297	2.12965
HNF1A	2.01077	1	2.05964	1.96648	1.91399	2.22379	2.01077	1.89643	2.73407
USP38	2.01038	1	2.50649	1.93888	1.99555	2.11011	2.10198	2.01038	1.95738
LOC484492	2.00952	1	1.98905	1.87178	2.02432	2.21383	1.92216	2.00952	2.63564
LOC102155374	2.00928	1	1.91316	2.5267	1.93989	1.95435	2.22929	2.00928	2.10094
PVRIG	2.00911	1	2.11441	1.97776	2.00911	2.15793	1.69735	1.79026	2.85777
ZWILCH	2.00901	1	1.87693	2.0163	2.01528	1.8025	2.00901	2.00526	2.51925
SLC45A3	2.00862	1	2.29108	2.65359	2.00862	1.70779	1.75846	2.01709	1.89331
ADGRF2	2.00783	1	1.97527	2.26464	1.95722	2.00783	2.04821	1.95655	2.50533
SLC25A53	2.00667	1	2.04463	2.00667	2.03922	1.00619	2.74626	1.05738	1.05926
UNC13A	2.00578	2	2.27757	1.91066	2.00578	2.5117	1.83458	1.92488	2.72153
ZNF790	2.00561	1	2.01097	1.45676	1.98878	2.00561	1.83384	2.24028	2.55788
NLRC5	2.0051	1	2.01732	2.26563	1.9159	1.87359	1.82582	2.0051	2.54367
KLHDC8B	2.00373	1	2.00373	2.52632	1.99171	2.02897	1.8064	1.99314	2.13797
AMDHD2	2.00326	1	1.63467	2.51569	2.00326	2.16717	1.50025	2.29411	1.37207
PAQR4	2.0022	1	1.88754	2.79332	2.06809	2.48544	1.68309	1.99436	2.0022
CDC23	2.00111	1	2.00111	1.5988	2.08004	2.25782	1.59654	2.00092	2.51609
INTS11	2.00092	1	2.35506	2.84402	1.96353	2.17766	1.85628	1.98598	2.00092
PDLIM4	2.00088	1	2.05074	2.58787	2.12279	1.8763	1.56319	2.00088	1.4716
OC90	1.9972	1	1.96826	2.58022	2.10463	1.91109	1.79069	2.05104	1.9972
CD300LF	1.99622	1	2.14027	1.92832	1.99622	2.19097	1.97746	1.93645	2.50555
PLEKHN1	1.99617	1	2.03782	3.17294	1.89591	2.27352	1.95828	1.99617	1.86249
ADGRB2	1.99611	1	1.80407	2.74212	1.94491	2.23631	1.66264	1.99611	2.00179
SNTN	1.99595	1	1.99595	1.99424	2.10939	1.94724	2.07318	1.84344	2.50839
LOC481034	1.99585	2	3.22173	1.58074	3.56911	1.42632	2.41274	1.99585	1.10599
RIN1	1.99561	1	1.99561	2.79553	1.95233	2.12654	1.46176	1.99593	1.43403
CES5A	1.99509	1	2.268	2.39602	1.92585	1.93186	1.91164	1.99509	2.62521
CD300A	1.9947	1	1.9947	2.12324	1.90946	2.41854	1.89921	1.92732	2.65455
ASGR2	1.9945	1	2.27047	1.91623	1.9945	2.22127	1.60523	1.96632	3.0586
GIPR	1.99388	1	2.44244	1.84087	1.99388	2.58246	1.96869	1.78388	2.0361
CLEC7A	1.99369	1	2.54514	1.73343	2.08917	2.18653	1.68809	1.98663	1.99369
NAGK	1.99341	1	1.93	2.51542	1.99341	2.35417	2.08683	1.95491	1.5067
TGFBI	1.99174	1	1.86551	2.55936	2.02662	1.99174	1.68741	2.03122	1.78177
AQP4	1.99174	1	1.86698	2.57559	1.95734	1.99174	2.17781	1.99366	1.49128
LOC119876312	1.98911	1	1.98911	2.73545	1.70732	2.03777	1.41877	2.07029	1.14002
SNX8	1.9886	1	1.89778	2.60291	1.9481	2.03874	1.56682	1.9886	2.29373
PDYN	1.98859	1	2.09071	2.51449	1.83033	1.98859	1.73154	1.90484	2.39017
IPO4	1.9881	1	1.9881	2.82145	1.96071	2.22191	1.81535	2.00176	1.5804
CALHM3	1.98707	1	2.18906	2.56116	1.93952	2.07517	1.98707	1.8999	1.88767
LOC100682875	1.98697	1	1.91611	3.4935	1.98697	2.16093	1.83271	1.80244	2.31757
EFCAB8	1.98647	1	1.98647	1.80533	1.95039	2.06075	1.85136	2.05615	2.50288
TGM5	1.98641	1	2.26987	1.89898	1.92491	2.43821	1.95039	1.98641	2.50253
C28H10orf82	1.98596	1	1.92802	2.75269	1.98596	2.02704	1.8627	1.97638	2.07911
IMPDH2	1.98541	1	1.98541	2.63917	1.91555	2.10106	1.75712	2.2055	1.28519
LRRC55	1.98536	1	1.94182	2.02974	1.91335	2.07007	1.65647	1.98536	2.60735
LOC476416	1.98516	1	1.88285	1.75991	1.90692	1.98516	2.06655	2.05277	2.55498
MVD	1.98503	1	1.7115	2.76769	1.98503	2.04152	1.60101	2.04043	1.53493
TCP11L2	1.98481	1	2.14283	2.52158	1.98413	2.07049	1.97006	1.98481	1.79824
LOC119878098	1.98468	2	3.26082	1.99292	3.72966	1.69846	1.93488	1.98468	1.26194
RNPC3	1.98443	1	2.03656	1.77428	1.97834	2.05793	3.05133	1.98443	1.83348
HLA-DRB1	1.98426	1	2.76016	1.45701	1.91265	2.17812	1.93103	2.02289	1.98426
ARFGAP2	1.98421	1	1.98421	2.50924	1.99745	1.84889	1.71086	2.01956	1.78493
AMPD2	1.98371	1	1.99258	2.54559	1.97204	1.98371	1.46508	2.00999	1.5703
HYAL1	1.98363	1	2.06826	2.88293	1.98363	2.01463	1.55885	1.82469	1.60144
TMEM72	1.98358	1	2.19747	1.98358	1.98237	2.12497	1.81395	1.9807	2.5016
RPS6KL1	1.98317	1	1.98976	2.78693	1.89817	2.02254	1.51906	1.97351	1.98317
WDR93	1.98317	1	2.03168	1.59241	1.99067	1.98317	1.95233	1.96665	2.66722
SVOP	1.98247	1	1.96485	1.76002	1.9575	2.05134	2.05511	1.98247	2.5013
STK35	1.98224	1	1.98224	2.50111	1.97454	2.10077	1.8514	2.02354	1.82892
IRAK4	1.98151	1	1.98151	1.79002	1.99292	1.90512	1.99149	1.95261	2.61137
WNT9B	1.98074	1	2.01963	2.60617	1.98019	1.92327	1.63447	1.98074	2.19881
SH2B2	1.98066	1	1.98066	2.57799	1.8217	2.28311	1.61079	2.07144	1.19848
CACNB1	1.97892	1	2.41491	1.97892	1.99753	2.56793	1.84198	1.95928	1.82253
FAHD2A	1.97784	1	2.19829	2.52323	1.97784	2.04565	1.96124	1.67048	1.79706
TM9SF4	1.97756	1	1.95962	1.9234	1.97756	2.056	1.9567	2.08681	2.57851
NEK8	1.97569	1	1.97569	2.06473	1.81096	2.59032	1.64163	2.01035	1.3396
HFE	1.97556	1	2.13934	2.60788	1.95385	1.97556	1.64815	2.08491	1.12431
KAT5	1.97541	1	2.06846	2.1109	1.85774	2.69889	1.91485	1.97541	1.97293
LOC111090086	1.97523	1	2.24466	2.66283	1.87113	1.88307	1.97523	2.10911	1.55579
CYP2B6	1.97409	1	1.97409	1.51716	1.80628	2.35059	2.13926	1.81411	2.65967
AGRN	1.97346	1	1.94525	2.57775	1.9056	2.09	1.66168	2.01447	1.97346
SGSM2	1.97339	1	1.81126	1.91563	2.01264	2.0077	1.71613	1.97339	2.54365
CAPG	1.97267	1	2.21844	1.97246	1.97267	2.51393	1.8922	1.89045	2.01828
HID1	1.9721	1	1.9721	2.58265	1.95126	2.27635	1.64057	2.08232	1.81151
SLC2A8	1.97208	1	2.05553	2.6151	1.85016	2.34984	1.97208	1.8556	1.79819
TNK1	1.97168	1	2.03588	1.97168	1.79662	2.51031	1.57788	2.0274	1.57332
COQ4	1.97084	1	1.61778	1.61916	1.97084	2.5131	1.91192	2.01854	2.2011
SDC1	1.9672	1	1.94568	2.60355	1.9672	1.92613	1.59373	1.9954	1.97756
DYNC2I2	1.96627	1	1.95792	1.88283	2.01107	1.98874	1.6457	1.96627	2.52483
TBATA	1.96546	1	2.08322	2.61772	1.96546	1.87238	1.86638	1.84792	2.4561
GRK1	1.96512	1	2.176	2.8309	1.96512	1.84064	1.64687	1.95811	2.11732
ZSWIM8	1.96501	1	2.00009	2.7982	1.96501	1.96158	1.74354	2.05481	1.69654
LOC119865415	1.96487	1	1.95592	2.51106	1.96487	1.84374	2.20835	1.89833	2.17823
FGD2	1.96473	1	1.89145	2.02637	1.85303	2.37464	1.81512	1.96473	2.62103
FAH	1.96285	1	1.6271	2.58625	2.03872	1.96285	1.37025	1.95277	2.026
TMEM74	1.96279	1	2.05176	2.67188	2.19482	1.8404	1.69297	1.96279	1.46929
SH3BP1	1.96272	1	2.0148	2.58412	1.89628	2.02549	1.42729	1.96272	1.75053
CYP4B1	1.96214	1	2.05022	1.96214	1.95493	1.74105	2.24973	1.93725	2.80932
ZNF622	1.96211	1	2.07235	2.56754	2.092	1.69704	1.96211	1.92737	1.20455
INPP5J	1.96169	1	1.96169	2.4035	1.95794	2.03828	1.6084	1.93565	2.53832
MAGEB10	1.96144	1	2.25915	2.24005	1.96144	1.04473	2.61983	1.07423	1.37865
NDST1	1.96088	1	1.8409	2.53815	1.9895	1.96088	1.74224	1.98215	1.63233
THRA	1.95992	1	2.01284	1.95992	1.97022	2.53086	1.90992	1.93766	1.60198
IL11RA	1.95978	1	1.91278	2.69357	2.00419	2.20937	1.59919	1.95978	1.48917
NIPAL4	1.95935	1	1.97452	2.6407	1.94521	2.12621	1.95935	1.93579	1.80087
INTS1	1.95832	1	1.78002	2.70021	1.95832	1.67268	1.48869	1.97725	2.10856
WDR62	1.95797	1	2.04176	1.94468	1.95797	2.1829	1.85015	1.92496	2.60434
ITPKC	1.9572	1	2.28833	1.94281	2.04106	2.58516	1.9572	1.95304	1.78623
LOC106557825	1.95644	1	1.79676	2.09659	1.94548	2.11135	1.68868	1.95644	2.60225
GLT8D1	1.95392	1	2.56123	2.06482	1.92225	2.25902	1.92221	1.95392	1.64697
PLCD3	1.95333	1	1.8645	2.50165	2.0339	1.95333	1.53861	1.97729	1.53155
PKN1	1.95245	1	2.21531	1.94923	1.95245	2.81295	1.787	1.95319	1.91887
IL10RA	1.9507	1	1.9507	2.52594	1.93825	1.73519	1.64904	2.08839	2.03224
PLCH2	1.94968	1	1.83355	2.51087	1.90576	1.97674	1.49674	2.04063	1.94968
ZNF787	1.94939	1	1.94939	2.51981	1.95547	2.23305	1.79411	1.93234	1.79502
SMTN	1.94906	1	1.85477	2.66189	1.94906	2.15406	1.79411	2.08441	1.39674
HABP2	1.94887	1	1.865	2.54187	2.00088	1.94887	1.84059	1.92865	2.1724
BAP1	1.94877	1	1.81763	2.66801	1.94877	2.02181	1.60012	1.99632	1.86311
LOC119868322	1.94868	1	2.69258	1.94868	2.2212	1.37843	2.46016	1.16315	1.38435
PLEKHG4	1.94859	1	1.96756	2.54719	2.01439	1.94859	1.42385	1.92021	1.62714
TAC3	1.94839	1	1.89747	1.94971	1.8158	1.99291	1.94839	1.93547	2.86994
LOC479185	1.94706	1	1.73325	1.75195	1.94706	3.08366	2.26224	2.09774	1.40865
ESCO2	1.94706	1	2.11518	2.64945	1.89669	1.94101	1.84584	1.94706	1.99264
APEX2	1.94686	1	2.31845	1.94686	2.39221	1.502	2.62852	1.38278	1.49298
PLN	1.94674	1	1.98361	2.5233	1.99094	1.69178	1.94674	1.83059	1.62776
FAM71F1	1.94614	1	1.88856	1.92845	1.94614	2.53652	1.95648	1.92713	1.97606
TBL2	1.9457	1	1.86425	2.12475	2.03404	2.5097	1.76292	1.9457	1.7163
ZNF628	1.94515	1	1.64527	3.10738	1.94515	2.36974	1.85929	2.44624	1.8975
CHGB	1.94488	1	1.94369	1.88367	1.97759	1.94488	2.25474	1.8408	2.62672
TRAF4	1.94418	1	1.94418	1.6183	2.05083	2.5434	1.83616	2.10297	1.41331
C3	1.94381	1	2.17798	1.72418	1.88386	2.01865	1.94378	1.94381	2.5869
LAX1	1.94364	1	1.94364	2.05404	1.90369	1.8823	1.75289	2.05878	2.64316
MLN	1.94347	1	1.95493	2.59821	1.88043	2.0234	1.5847	1.83912	1.94347
LOC111090922	1.94296	1	1.8778	2.61529	1.91601	1.99259	1.94296	1.91339	2.41577
LOC106558767	1.9427	1	2.03126	1.74247	1.91926	2.14732	1.9427	1.91905	2.52734
CDH5	1.94245	1	2.02856	2.50444	1.84693	1.93935	1.94245	2.07579	1.91384
TMED3	1.94123	1	1.94123	3.08957	2.00857	1.9835	1.68976	1.87192	1.39726
MAEA	1.94106	1	1.94106	2.51731	1.96564	1.86057	1.55249	2.07286	1.63329
ZP1	1.94082	1	1.94082	2.50654	1.98334	1.86883	1.39649	1.86039	2.4697
ANKRD34A	1.94057	1	2.20552	1.81213	1.92353	2.51994	1.94057	1.99862	1.00521
LOC102154789	1.94028	1	1.9011	2.51832	1.84451	2.00453	1.94028	2.11747	1.17884
VAV1	1.93936	1	2.05543	1.86215	1.95854	1.92576	1.66294	1.93936	2.59495
AP2A1	1.93865	1	1.93865	1.80379	2.01833	1.75058	1.79006	2.02556	2.54869
CMKLR1	1.93583	1	1.93583	2.6858	1.97198	1.67835	1.73415	1.98327	1.91559
STAB1	1.9356	1	1.9356	2.63921	1.99335	1.88643	1.42228	2.00698	1.60397
KCNK16	1.93491	1	1.93491	2.71387	1.86963	2.01285	1.66095	2.0582	1.60386
RAB9B	1.9339	1	2.34218	2.23327	1.9339	1.0668	2.5171	1.06045	0.951237
SELENON	1.93355	1	1.73922	2.87995	1.97999	1.68911	1.53817	2.06995	1.93355
CDH16	1.93298	1	2.05405	2.53904	1.93298	2.19172	1.86886	1.9313	1.82778
CLCN2	1.93293	1	1.48334	2.62908	1.93293	2.15977	1.75079	2.03763	1.84046
SULT1B1	1.93112	1	2.61514	1.70822	1.99234	2.01865	1.86754	1.91297	1.93112
POLR3H	1.93081	1	1.94334	2.53989	1.94255	1.77272	1.34002	1.93081	1.38315
LOC102155390	1.92962	1	1.91372	2.54104	2.0237	1.92962	1.92534	1.98103	1.41409
ANO1	1.92937	1	1.83695	2.54318	1.92102	1.92937	1.45778	2.02394	2.08776
TTYH3	1.92884	1	1.65248	2.54082	1.92884	2.11713	1.49805	2.03111	1.54863
XAB2	1.92826	1	2.04195	2.9339	1.85866	2.11465	1.53676	1.78916	1.92826
TMBIM1	1.92585	1	2.27208	2.77909	1.89937	2.21659	1.92585	1.88538	1.63159
MMP8	1.92576	1	1.77475	2.51924	1.96355	1.7068	1.92576	2.04274	1.86817
ATP6V1B1	1.92574	1	1.92574	2.71807	1.77563	1.99962	1.77913	1.95212	1.82689
SLC7A5	1.92412	1	1.70829	2.90517	2.01653	1.92412	1.46454	2.05733	1.70739
TNFSF8	1.92295	1	1.92295	2.64396	1.85336	2.03056	1.7469	1.9092	2.01286
AP1G2	1.92188	1	2.17612	2.62662	1.92188	2.01655	1.82218	1.81375	1.79344
ALDH16A1	1.91919	1	2.24359	1.69524	1.91919	2.47626	1.84534	1.90729	2.56252
FMNL1	1.91731	1	1.82519	2.57731	1.92722	2.28967	1.67614	1.91731	1.80897
ACBD4	1.91609	1	2.00718	2.51931	1.82703	1.91609	1.48917	1.94737	0.718996
ERF	1.91435	1	2.49698	2.10986	1.83261	2.57505	1.78189	1.91435	0.818957
ALOX15B	1.91416	1	2.02555	1.84821	1.91416	1.90885	1.37944	2.96602	2.26813
NSMF	1.91259	1	1.75041	2.54141	2.0296	1.91259	1.49658	1.95318	1.42014
WDTC1	1.91167	1	1.91167	1.76259	1.9946	2.05983	1.87106	1.89318	2.50401
RNF25	1.91073	1	2.23045	2.7987	2.03272	1.68342	1.78083	1.91073	1.28279
SHKBP1	1.90822	1	2.57669	1.78412	1.8384	2.43854	1.90822	1.7818	2.21204
E4F1	1.90273	1	1.96005	2.5397	1.8268	1.90273	1.14779	1.97497	1.20269
FTSJ3	1.90265	1	2.06863	2.72433	1.88097	1.91312	1.60224	1.90265	1.7378
CTU2	1.90162	1	2.07952	2.89313	1.8108	1.90162	1.59446	2.23077	1.83908
TGM6	1.90121	1	1.90121	2.00299	1.89787	1.83065	1.59734	1.91523	2.53892
MRGPRF	1.90045	1	1.88795	2.5176	2.04239	1.92193	1.62427	1.90045	1.79391
C17H2orf68	1.89963	1	1.72308	2.53833	1.89963	2.05268	1.69624	2.14039	0.899479
MICAL1	1.89896	1	1.96597	2.9128	1.8135	1.89896	1.62276	1.96486	1.08408
ZNF334	1.897	1	1.84551	1.63379	1.9665	1.897	1.68468	2.09475	2.68491
SREBF1	1.8962	1	1.83219	2.58083	1.91818	1.8962	1.69555	1.95847	1.18566
LOC102155044	1.89594	1	1.83032	1.99247	2.05812	2.66131	1.75695	1.89594	1.4273
TAF1C	1.89428	1	1.83719	2.57532	1.85308	2.38271	1.77026	1.89428	2.11342
TMEM185A	1.89424	1	2.77351	2.18207	1.98994	1.07493	1.89424	1.03938	1.0396
PSMB1	1.89341	1	2.03227	2.61195	1.79734	1.70024	1.89341	2.04222	1.71607
GNAI2	1.89131	1	1.86119	2.69291	1.89131	1.98554	1.83376	2.05632	1.36864
KY	1.89101	1	1.82665	2.55115	1.95726	2.02586	1.88817	1.89101	1.79305
ARAF	1.88712	1	2.56833	2.24812	1.88712	1.43993	2.30419	0.937613	1.02561
TLR9_1	1.88194	1	2.10335	2.68835	1.88194	2.07581	1.79567	1.83463	1.35974
STAP2	1.88054	1	2.30102	2.54357	1.90778	1.75255	1.29863	1.88054	1.52339
CYP2W1	1.87887	1	1.86654	2.50581	1.90447	1.87887	1.34256	2.02368	1.71717
PEX16	1.87444	1	1.87444	3.38502	1.74612	1.93524	1.3989	1.97499	1.412
SNAI3	1.87413	1	2.12554	2.93112	1.80851	2.01835	1.60955	1.87413	1.78871
MYLK2	1.87252	1	1.97608	2.65812	1.92141	1.84938	1.84923	1.87252	1.37876
GPSM1	1.87204	1	1.5605	2.5881	1.87204	1.91163	1.19826	2.06754	1.85609
CYBA	1.86943	1	1.86943	2.60795	1.74954	2.2022	1.66291	2.03741	1.53079
GET4	1.86885	1	2.1891	2.71958	1.8181	1.86885	1.54787	2.04025	1.48746
RAB25	1.86689	1	1.86689	2.56964	1.75778	1.92804	1.65836	1.77259	1.90941
C20H3orf18	1.86652	1	1.88194	2.57073	1.90745	1.86652	1.63944	1.85592	1.55206
SPNS3	1.86644	1	1.65002	2.50264	1.86644	1.90835	1.43959	2.00649	1.52369
MYBBP1A	1.86394	1	1.47665	2.50746	1.86928	1.86394	1.42378	1.96786	1.48111
SLC30A2	1.86373	1	1.85188	2.70144	1.86373	2.0658	1.75516	2.07992	1.71
SLC6A19	1.85692	1	1.77445	2.70723	1.85692	1.70955	1.37134	1.95035	1.86322
RELT	1.85583	1	1.83682	2.56667	1.96616	1.95669	1.50191	1.85583	1.7403
LHX1	1.85386	1	1.76851	2.51532	1.90214	1.79439	1.85386	2.00867	1.4187
LOC119877511	1.8521	1	1.95987	1.7331	2.14406	1.64221	1.8521	2.99352	1.54008
CDKN2A	1.85005	1	2.11666	1.71595	1.80025	2.51375	1.99586	1.85005	1.34904
CHI3L1	1.8485	1	1.54011	1.8485	1.89619	2.14315	1.24892	3.03489	1.81206
NBEAL2	1.84599	1	1.84599	2.57432	2.00139	1.71662	1.41809	2.01842	1.5083
SYT3	1.8448	1	1.8448	1.7431	1.96484	2.52545	1.82905	2.06533	1.74045
KCNK17	1.8411	1	1.6697	2.84219	1.92077	1.8411	1.7331	2.12994	1.48542
LOC119864236	1.8392	1	1.88425	2.60556	1.8392	1.6513	1.49522	1.93807	1.53779
LOC102154212	1.839	1	1.80439	3.12296	2.06693	2.30949	1.69706	0.147473	1.839
STX1A	1.83749	1	1.83317	2.71464	1.87891	1.83749	1.77756	1.8923	1.52997
INPP5E	1.83727	1	1.68964	2.84796	1.93684	1.83727	1.32092	1.84044	1.66089
SSBP4	1.83633	1	2.01585	2.62864	1.83633	1.76187	1.76747	1.8851	1.21753
OAF	1.8355	1	2.00002	2.50502	1.8355	1.81512	1.4863	1.97531	1.61286
NDUFV1	1.83536	1	1.91855	3.59881	1.83536	1.7292	1.61441	1.98015	1.72838
MEGF6	1.83264	1	1.73188	2.62597	1.93371	1.72023	1.32122	1.96198	1.83264
LOC610677	1.82527	1	1.82527	2.52232	1.85938	1.60007	1.41566	1.97401	0.785382
C8H14orf180	1.82072	1	1.91383	2.68285	1.82072	2.07953	1.12931	1.81911	1.57534
LIPA	1.81867	1	1.66706	2.75476	1.89581	1.81867	1.64108	2.10527	1.60419
SULT4A1	1.81844	1	1.61506	2.64109	1.93994	1.81844	1.5227	1.86121	1.64775
LOC119877844	1.81478	1	1.68209	2.97958	1.81478	1.95241	1.45805	2.2482	1.56698
PLXNA1	1.81215	1	1.71853	2.54799	2.02248	1.81215	1.33656	2.08763	1.76915
CYP2E1	1.81083	1	1.81083	2.56973	1.93768	1.62401	1.78633	2.0501	1.40396
ZNF646	1.8084	1	1.68653	2.58001	2.06338	1.8084	1.61854	2.08982	1.51367
PGD	1.80629	1	1.71475	2.81089	1.96488	1.80629	1.63191	2.06613	1.33801
TMEM175	1.80484	1	1.45379	2.57921	1.86976	1.80484	1.28795	2.20565	1.11649
SRPRA	1.80434	1	1.78484	2.72381	1.89371	1.80434	1.60327	2.22004	1.19754
IQUB	1.80161	1	1.77151	2.56902	1.95479	1.64065	1.80161	1.92419	1.61867
SH3TC1	1.79631	1	1.70628	2.69623	1.9711	1.79631	1.26807	2.01388	1.44683
TEKT1	1.79487	1	1.71967	2.63641	1.94968	1.70145	1.39998	1.99554	1.79487
CLPTM1L	1.79462	1	1.79462	2.59448	2.11852	1.74569	1.43175	2.06428	1.50541
CENPS	1.78586	1	1.62936	2.78357	1.78586	1.99971	1.68022	2.05583	1.12471
CLN8	1.77298	1	1.53194	2.50429	1.77298	1.80137	1.04557	2.01203	1.25325
AP5Z1	1.76569	1	1.76569	2.71259	1.84319	1.52616	1.0419	2.03912	1.11539
ZBTB48	1.75491	1	1.65234	2.7118	1.99412	1.75491	1.10594	1.91997	1.19614
HS3ST6	1.7511	1	1.76194	3.01815	1.7511	1.60217	1.49257	2.03216	1.68044
CELA1	1.73881	2	1.73881	1.61061	2.04434	3.75048	1.68384	6.11558	1.64623
PCMTD2	1.73786	1	1.73422	2.57796	1.83109	1.73786	1.70267	1.98259	1.72525
ADAMTS8	1.7365	1	1.71545	2.67365	1.98119	1.7365	1.50108	1.96991	1.09705
LRRC15	1.73492	1	1.71345	3.14724	1.73492	1.98478	1.48611	2.18872	1.62069
EFNB1	1.73391	1	2.05723	2.61653	1.99132	1.00093	1.73391	1.02101	0.808977
GSN	1.72776	1	1.63291	2.99235	1.72776	1.75867	0.993958	1.98359	1.01793
MYT1	1.72689	1	1.72689	2.76695	1.90634	1.58902	1.44495	2.07028	1.49028
SYP	1.72659	1	2.60944	1.72659	1.90007	1.35617	1.94208	1.01909	0.734363
ZNF711	1.72649	1	2.11569	1.72649	2.09159	0.945827	2.57003	0.925004	1.06855
MSLNL	1.72158	1	1.50114	2.95961	1.86836	1.66878	0.939022	2.16984	1.72158
NDUFS6	1.71933	1	1.71933	2.61215	1.90637	1.7052	1.42615	2.05172	1.3313
RBM38	1.71639	1	1.5149	2.52978	1.71639	1.89331	0.988966	1.91255	0.905943
IGFALS	1.71291	1	1.28457	2.60431	1.81742	1.71291	0.936707	1.99314	1.01037
TRMT61A	1.71149	1	1.59704	2.59403	1.88604	1.71149	0.988283	2.02201	0.940265
SLC12A7	1.7075	1	1.7075	2.59387	1.96279	1.5515	1.18821	2.0181	1.46013
SPOUT1	1.70419	1	1.71309	1.66882	1.81642	1.70419	1.5342	2.89083	0.868409
SCRIB	1.6859	1	1.60066	2.57502	1.69183	1.6859	0.991146	2.05723	0.885029
LOC102156180	1.68211	1	1.42989	2.57252	1.68211	1.81835	1.08705	1.96223	1.0228
CASKIN1	1.66376	1	1.51827	2.53927	1.73505	1.66376	1.16787	2.0125	1.11871
LOC119868092	1.66008	1	1.66008	2.58497	1.55896	1.6371	1.20096	1.94474	1.99483
ARHGEF10	1.65543	1	1.57289	2.50243	1.86558	1.65543	1.08849	2.03801	1.17817
ARFGAP1	1.64532	1	1.35269	2.68036	1.99269	1.64532	0.953009	1.75665	1.22752
DGKQ	1.58863	1	1.22919	2.56923	1.73712	1.58863	0.894326	2.02455	0.800624
ZNF469	1.57769	1	1.38344	2.79148	2.00351	1.57769	1.08205	2.02904	1.31288
SPACA5	1.56066	1	2.63631	1.43759	1.82093	1.09063	2.23023	1.02045	1.56066
PDE6B	1.55025	1	1.55025	2.65869	1.83431	1.45328	1.27644	1.9672	1.2152
GAA	1.54529	1	1.38353	2.64732	1.87076	1.54529	0.999544	1.99433	1.20023
MIER2	1.50122	1	1.50122	2.63207	1.8783	1.37896	1.05036	2.01845	1.0549
GAL3ST2	1.49487	1	1.49487	2.55701	1.79821	1.40799	1.18943	2.2006	1.07115
CYLC1	1.48738	1	2.17998	1.48738	1.99648	1.26104	2.58788	1.00762	1.27536
COL20A1	1.39735	1	1.29353	2.55524	1.86244	1.39735	0.795775	2.1449	1.20162

## Sheet: ST8
Canine	Chromosome	Start	End	Gene	Strand	Poly-A Coordinate	Poly-A Sequence	Left TSD Coordinate	Left TSD Sequence	Right TSD Coordinate	Right TSD Sequence	Retains Parental ORF	Present in Read Depth Segmental Duplication
mischka	chr1	325443	330783	ZFR	+	N/A	N/A	chr1:325412-325422	aaaaaaaaaGA	chr1:330786-330796	AAAAAAAAAGA	False	True
mischka	chr1	408403	409542	SNX3	-	chr1:409547-409555	AAAAAAAAA	chr1:408368-408373	aaatag	chr1:409592-409597	aaatag	False	False
mischka	chr1	737234	737714	RPS17	-	N/A	N/A	chr1:737176-737181	CTTGGA	chr1:737739-737744	CTTGGA	False	False
mischka	chr1	5129446	5129882	RPL34	-	chr1:5129883-5129898	AAAAACAATAAAAAAA	chr1:5129431-5129441	TAAAAATTACA	chr1:5129899-5129909	taaaaattaca	False	False
mischka	chr1	5321743	5324308	MAPRE1	+	chr1:5324309-5324319	AAAAAAAAAAA	chr1:5321725-5321739	agaattttagaattA	chr1:5324320-5324334	Agaattttagaatta	False	False
mischka	chr1	5723596	5724821	USP49	-	N/A	N/A	chr1:5723552-5723556	TAAAA	chr1:5724840-5724844	TAAAA	False	False
mischka	chr1	6681571	6682924	NPM1	+	chr1:6681560-6681569	TTTTTTTTTT	chr1:6681549-6681558	CAACCTCTTG	chr1:6682942-6682951	CAACCTCTTG	False	False
mischka	chr1	6863076	6864098	MTCH2	-	chr1:6863068-6863075	TTTTTTTT	chr1:6863060-6863067	tcttgttt	chr1:6864116-6864123	TCttgttt	False	False
mischka	chr1	6892121	6892855	TEX35	+	chr1:6892104-6892120	TTTTTTTTTTTTTTTTT	chr1:6892067-6892071	acatt	chr1:6892884-6892888	ACATT	False	False
mischka	chr1	7316394	7317488	GAPDH	-	N/A	N/A	chr1:7316385-7316390	TCCTCT	chr1:7317502-7317507	TCCTCT	False	False
mischka	chr1	8098375	8098750	RPL31	-	N/A	N/A	chr1:8098361-8098365	AAAAA	chr1:8098753-8098757	aaaaa	False	False
mischka	chr1	9335741	9337412	HNRNPC	+	chr1:9335725-9335732	TTTTTTTT	chr1:9335711-9335722	CTCCATATCATA	chr1:9337417-9337428	CTCCACATCATA	False	False
mischka	chr1	10073974	10074431	NME1	+	N/A	N/A	chr1:10073951-10073955	AGCAG	chr1:10074446-10074450	AGCAG	False	False
mischka	chr1	12966881	12967310	RPL31	+	chr1:12966849-12966879	TTTATTTATTTATTTTTATTTTATTTTTTTT	chr1:12966834-12966848	CTGAtttttatttta	chr1:12967317-12967331	CTGATTTTTATTTTA	False	False
mischka	chr1	13071355	13071537	NTPCR	-	N/A	N/A	chr1:13071325-13071329	tgtaa	chr1:13071553-13071557	TGTAA	False	False
mischka	chr1	14211120	14211771	BTF3	+	N/A	N/A	chr1:14211087-14211091	AAAAT	chr1:14211772-14211776	AAAAT	False	False
mischka	chr1	14743647	14744381	PPIA	+	chr1:14743627-14743646	TTTTTTTTTTTTTTTTTTTT	chr1:14743602-14743608	aaataca	chr1:14744396-14744402	aaataca	False	False
mischka	chr1	14868551	14869191	RPL29	+	chr1:14869192-14869204	AAAAAAAAAAAAA	chr1:14868537-14868550	AAGAATTAACGGGT	chr1:14869205-14869218	aagaaTTAACGGGT	False	False
mischka	chr1	16250498	16251091	RPL17	+	chr1:16251112-16251130	AAATAAAAATAATAATAAA	chr1:16250480-16250497	AAAAGAAGACAGGACTGG	chr1:16251131-16251148	AAAAGAAGACAGAACTGG	False	False
mischka	chr1	16393477	16394886	ST13	+	N/A	N/A	N/A	N/A	N/A	N/A	False	False
mischka	chr1	19233451	19234324	H3-3A	-	chr1:19234325-19234354	AAAAAAAAAAAAAAAAAGAAAAAAAGAAAA	chr1:19233410-19233421	AAGAACACCAGG	chr1:19234357-19234368	aagaaCACCAGG	False	False
mischka	chr1	21241008	21241633	TMSB4X	-	chr1:21240996-21241007	TTTTTTTTTTTT	chr1:21240979-21240995	AGAGGCATTATACTCTT	chr1:21241634-21241650	AGAGGCATTATACTCTT	False	False
mischka	chr1	21578036	21578804	TIMM9	-	chr1:21578805-21578816	AAAAAAAAAAAA	chr1:21578008-21578012	GGTGT	chr1:21578831-21578835	GGTGT	False	False
mischka	chr1	22415593	22416645	GAPDH	+	N/A	N/A	chr1:22415533-22415537	gaaga	chr1:22416653-22416657	GAAGA	False	False
mischka	chr1	25306063	25307651	LOC106557476/LOC119866377/TUBA1C	-,-,+	N/A	N/A	N/A	N/A	N/A	N/A	False	False
mischka	chr1	25423521	25424378	OSTC	-	N/A	N/A	chr1:25423485-25423489	atcag	chr1:25424411-25424415	ATCAG	False	False
mischka	chr1	25530600	25532151	DNAJA2	+	chr1:25532177-25532181	AAAAA	chr1:25530555-25530560	ACAATG	chr1:25532201-25532206	ACAATG	False	True
mischka	chr1	25792450	25793104	RAB2A	-	N/A	N/A	chr1:25792435-25792439	GGGCA	chr1:25793120-25793124	GGGCA	False	False
mischka	chr1	25813049	25813537	EFCAB11	+	chr1:25813028-25813038	TTTTTTTTTTT	chr1:25813016-25813021	TATGTC	chr1:25813581-25813586	TATGTC	False	False
mischka	chr1	26254327	26255892	PDZK1	+	chr1:26254317-26254326	TTTTTTTTTT	chr1:26254286-26254290	CTTGC	chr1:26255924-26255928	cttgc	False	False
mischka	chr1	26647195	26647738	RPS24	-	chr1:26647181-26647194	TTTTATTTTATTTT	chr1:26647165-26647180	taaattttgaatttta	chr1:26647740-26647755	TAAATTTTGAATTTTA	False	False
mischka	chr1	27021055	27022068	GAPDH	-	N/A	N/A	chr1:27021015-27021019	AGCAG	chr1:27022117-27022121	AGCAG	False	False
mischka	chr1	27106129	27106782	SRPX	+	chr1:27106122-27106128	TTTTTTT	chr1:27106116-27106121	ATTTCT	chr1:27106805-27106810	ATTTCT	False	False
mischka	chr1	28079360	28079586	SNURF	-	N/A	N/A	chr1:28079346-28079351	ATCCAA	chr1:28079595-28079600	ATCCAA	False	False
mischka	chr1	28495272	28496545	LDHB	-	chr1:28496546-28496559	AAAAAAAAAAAAAA	chr1:28495236-28495243	AAGAAAAT	chr1:28496563-28496570	aagaaaaT	False	False
mischka	chr1	29063654	29064151	RPL32_2	+	chr1:29064152-29064161	AAAAAAAAAA	chr1:29063630-29063637	TTTTTAAA	chr1:29064165-29064172	TTTTTAAA	False	False
mischka	chr1	29343797	29344099	EIF3F	-	chr1:29343767-29343775	TTTTGTTTT	chr1:29343742-29343746	GAAAG	chr1:29344147-29344151	GAAAG	False	False
mischka	chr1	29669960	29670668	PFDN1	-	chr1:29670679-29670688	AAAAAAAAAA	chr1:29669939-29669954	AAGAATTTGTTTGTGG	chr1:29670691-29670706	AAGAATTTGTTTGTGG	False	False
mischka	chr1	29874934	29876963	GLUD1	+	chr1:29874891-29874895	TTTTT	chr1:29874874-29874885	TTTTAAAGATTA	chr1:29876971-29876982	TTTTAAAGATTA	False	False
mischka	chr1	29984678	29985308	RPL29	-	chr1:29984653-29984677	TTTTTTTTTTTTTTTTTTTTTTTTT	chr1:29984640-29984652	tatccattcatct	chr1:29985310-29985322	tatccattcatct	False	False
mischka	chr1	30135877	30139336	MTHFD1	-	N/A	N/A	chr1:30135856-30135870	AAGAAATGCATTTTT	chr1:30139338-30139352	AAGAAATGCAATTTT	False	True
mischka	chr1	30214633	30215215	LOC477325	-	N/A	N/A	chr1:30214616-30214632	aaaacacaggaaattgg	chr1:30215219-30215235	AAAACACAGGAAATTGG	False	False
mischka	chr1	30422218	30422748	RPL21	-	chr1:30422774-30422794	AAATAAATAAATAAATAAAAA	N/A	N/A	N/A	N/A	False	False
mischka	chr1	31014369	31016195	LOC609902	-	chr1:31016196-31016209	AAAAAAAAAAAAAA	chr1:31014352-31014366	aaaaaatagaggtac	chr1:31016210-31016224	aaaaaatagaggtac	False	False
mischka	chr1	31278616	31280284	BAG2	+	N/A	N/A	chr1:31278603-31278615	AAAATGCAGATAC	chr1:31280288-31280300	AAAATGCAGATAC	False	False
mischka	chr1	31914212	31914674	SNRPE	-	chr1:31914196-31914209	TTTTTTTTTTTTTT	chr1:31914154-31914159	CAGAAG	chr1:31914722-31914727	cagaag	False	False
mischka	chr1	32440666	32441412	ALDH7A1	+	chr1:32440656-32440665	TTTTTTTTTT	chr1:32440607-32440611	acaaa	chr1:32441472-32441476	acaaa	False	False
mischka	chr1	32749629	32751130	MKRN1	+	chr1:32751131-32751139	AAAAAAAAA	chr1:32749623-32749628	GAGCTA	chr1:32751156-32751161	GAGCTA	False	False
mischka	chr1	32774149	32775379	GAPDH	+	N/A	N/A	chr1:32774119-32774127	gtcCAAAAT	chr1:32775405-32775413	gtccaaaat	False	False
mischka	chr1	33048137	33049605	MSMO1	-	N/A	N/A	chr1:33048105-33048120	tggtttcattgatttt	chr1:33049606-33049621	TGGtttcattgatttt	False	False
mischka	chr1	33824216	33825974	EEF1A1	+	chr1:33824210-33824215	TTTTTT	chr1:33824195-33824209	GTCAGCTATTGTTTT	chr1:33825976-33825990	GTCAGCTATTGTTTT	False	False
mischka	chr1	34818680	34819093	RPL8	+	N/A	N/A	chr1:34818645-34818650	atttgg	chr1:34819115-34819120	atttgg	False	False
mischka	chr1	35462161	35462576	NDUFA5	-	N/A	N/A	chr1:35462154-35462159	agtgaa	chr1:35462585-35462590	agtgaa	False	False
mischka	chr1	35594055	35595105	SMARCD2	+	N/A	N/A	chr1:35594017-35594021	TCAGG	chr1:35595110-35595114	TCAGG	False	False
mischka	chr1	35944845	35945617	GSTP1	+	chr1:35944835-35944844	TTTTTTTTTT	chr1:35944823-35944833	ATATCACACTT	chr1:35945623-35945633	ATATCACACTT	False	False
mischka	chr1	36692821	36694505	AURKA	-	chr1:36694507-36694559	AAAAATAAATAAATAAATAAATAAATAAATAAATAAATAAATAAATAAATAAA	chr1:36692767-36692771	ACATA	chr1:36694561-36694565	acata	False	False
mischka	chr1	36824225	36825845	RPL4	-	chr1:36825846-36825852	AAAAAAA	chr1:36824210-36824220	GCAACTAACAA	chr1:36825862-36825872	gcaactaacaa	False	False
mischka	chr1	36977001	36977360	GSTP1	-	chr1:36977361-36977366	AAAAAA	chr1:36976967-36976977	AGAGAGAAATT	chr1:36977368-36977378	AGAGAGAAATT	False	False
mischka	chr1	37307891	37308477	LOC477325	+	N/A	N/A	chr1:37307873-37307885	CGGAACTGCTTTT	chr1:37308479-37308491	CGGAACTGCTTTT	False	False
mischka	chr1	38110024	38110691	NDUFB5	+	chr1:38110692-38110700	AAAAAAAAA	chr1:38110009-38110022	aaaactggaacagg	chr1:38110701-38110714	aaaactggaacagg	False	False
mischka	chr1	38329170	38330613	DCAF13	-	N/A	N/A	chr1:38329140-38329144	ATAGT	chr1:38330647-38330651	ATAGT	False	False
mischka	chr1	39204368	39204553	ALDH7A1	-	N/A	N/A	chr1:39204306-39204311	TCTGCT	chr1:39204585-39204590	TCTGCT	False	False
mischka	chr1	39738769	39740600	PRR3	+	chr1:39740603-39740610	AAAAGAAA	chr1:39738753-39738767	AGAAAATAACTGAGA	chr1:39740614-39740628	agaaaATAACTGAGA	False	False
mischka	chr1	39885929	39886834	APOO	-	chr1:39886835-39886845	AAAAAAAAAAA	chr1:39885912-39885927	aggagagggtgaagga	chr1:39886846-39886861	aggagagggtgaagga	True	False
mischka	chr1	40589376	40590564	RPL29/DIS3	+,-	N/A	N/A	N/A	N/A	N/A	N/A	False	False
mischka	chr1	40869156	40869528	ATP5MK	-	chr1:40869529-40869535	AAAAAAA	chr1:40869144-40869155	AGCACAAGGATA	chr1:40869536-40869547	AGCACAAGGATA	False	False
mischka	chr1	40904728	40904900	NUSAP1	-	N/A	N/A	chr1:40904675-40904679	GAAAG	chr1:40904953-40904957	GAAAG	False	False
mischka	chr1	40973408	40973580	NUSAP1	+	N/A	N/A	chr1:40973348-40973352	TGTCT	chr1:40973591-40973595	TGTCT	False	False
mischka	chr1	41045207	41045379	NUSAP1	-	N/A	N/A	chr1:41045154-41045158	GAAAG	chr1:41045432-41045436	GAAAG	False	True
mischka	chr1	42101354	42102706	HMGN2	+	chr1:42101345-42101353	TTTTTTTTT	chr1:42101335-42101344	ACAATCTGTT	chr1:42102709-42102718	ACAATCTGTT	False	False
mischka	chr1	43263582	43265486	EEF1A1	+	N/A	N/A	chr1:43263536-43263542	TACATTT	chr1:43265491-43265497	TACATTT	False	False
mischka	chr1	43372428	43373022	LOC609048/DHFR	-,-	N/A	N/A	N/A	N/A	N/A	N/A	False	False
mischka	chr1	44980248	44982005	EEF1A1	-	N/A	N/A	chr1:44980225-44980247	AAAATAAGATTTGTTACCCCTCA	chr1:44982009-44982031	AAAAAAAGATTTGTTACCCCTCA	False	False
mischka	chr1	47678156	47679513	SET	-	chr1:47679519-47679528	AAAAAAAAAA	chr1:47678101-47678108	gccctgag	chr1:47679567-47679574	GCCCTGAG	False	False
mischka	chr1	47792179	47795237	VDAC3	-	N/A	N/A	chr1:47792160-47792176	aagaaactattcttatT	chr1:47795242-47795258	AAGAAACTATCCTTATT	False	False
mischka	chr1	48126988	48128309	HNRNPA1	+	chr1:48128310-48128327	AAAATAAAAATAAAAAAA	chr1:48126979-48126987	AAAAAGTGT	chr1:48128332-48128340	aaaaaGTGT	False	False
mischka	chr1	48162044	48164099	ADK	+	chr1:48164101-48164105	AAAAA	chr1:48162016-48162037	aaaaattttaaaaataaaaaAA	chr1:48164106-48164127	AAAAATTCTAAAAAAAAAAAAA	False	False
mischka	chr1	48181739	48183315	RPL4	-	chr1:48183319-48183328	AAAAACAAAA	chr1:48181721-48181733	aaagtATAGACTG	chr1:48183329-48183341	aaagtatagactg	False	False
mischka	chr1	48814133	48814667	RPS24	-	N/A	N/A	chr1:48814116-48814130	ggAACATTCAATTTT	chr1:48814669-48814683	GGAACATTCAATTTT	False	False
mischka	chr1	48860516	48861086	RBM3	+	N/A	N/A	chr1:48860498-48860502	attta	chr1:48861136-48861140	ATTTA	False	False
mischka	chr1	48984141	48985988	ACTG1	+	chr1:48985991-48986002	AAAAAAAAAAAA	chr1:48984081-48984088	aagagtcg	chr1:48986003-48986010	aagagtcg	False	False
mischka	chr1	49891091	49892258	EI24	-	N/A	N/A	N/A	N/A	N/A	N/A	False	False
mischka	chr1	51392344	51393216	ALDOA	+	chr1:51393218-51393222	AAAAA	chr1:51392336-51392343	aaaagtca	chr1:51393223-51393230	AAAAGTCA	False	False
mischka	chr1	53557993	53560705	HNRNPDL	-	chr1:53557966-53557974	TTTTTTTTT	chr1:53557946-53557959	tgTACTATTATTTG	chr1:53560710-53560723	tgtactattatttg	False	False
mischka	chr1	55435868	55436361	RPS8	-	chr1:55436362-55436376	AAAAAAAAAACAAAA	chr1:55435811-55435816	AAATTT	chr1:55436378-55436383	AAATTT	False	False
mischka	chr1	55586391	55587405	GAPDH	-	N/A	N/A	chr1:55586333-55586337	GGGGA	chr1:55587444-55587448	GGGGA	False	False
mischka	chr1	55637882	55639356	ST13	+	N/A	N/A	chr1:55637868-55637872	TTCCC	chr1:55639387-55639391	TTCCC	False	False
mischka	chr1	57208089	57208629	RPL21	-	chr1:57208631-57208654	AAAAAAGAAAAAAAGAAAAAAAAA	chr1:57208064-57208069	cacaAA	chr1:57208667-57208672	CACAAA	False	False
mischka	chr1	58109777	58110081	SLC30A9	-	chr1:58109754-58109769	TTTGTTTATTTTGTTT	chr1:58109739-58109744	tttcat	chr1:58110102-58110107	tttcat	False	False
mischka	chr1	59660612	59661730	RPF1	-	chr1:59661731-59661736	AAAAAA	chr1:59660559-59660565	ATAGCAG	chr1:59661737-59661743	ATAGCAG	False	False
mischka	chr1	60887629	60887933	RPS23	+	N/A	N/A	chr1:60887619-60887628	aatatccaga	chr1:60887938-60887947	AATATCCAGA	False	False
mischka	chr1	63896595	63897047	KLHDC2	-	chr1:63896587-63896591	TTTTT	chr1:63896559-63896567	tctctctca	chr1:63897057-63897065	tctctctca	False	False
mischka	chr1	65174337	65175495	PSMA1	-	chr1:65175499-65175509	AAATAAATAAA	chr1:65174318-65174325	TAAAATTA	chr1:65175525-65175532	taaaatta	False	False
mischka	chr1	65183305	65183978	LOC478413	-	N/A	N/A	chr1:65183271-65183276	TGCACA	chr1:65183981-65183986	TGCACA	False	False
mischka	chr1	66152015	66152868	OSTC	-	N/A	N/A	chr1:66151997-66152001	ataag	chr1:66152884-66152888	ATAAG	False	False
mischka	chr1	66367377	66369270	EIF3L	+	chr1:66367368-66367376	TTTTTTTTT	chr1:66367353-66367366	agacatacatatat	chr1:66369271-66369284	AGACATACatatat	False	False
mischka	chr1	66526122	66526941	SNRPB2	-	N/A	N/A	chr1:66526075-66526080	AAAACC	chr1:66526946-66526951	AAAACC	False	False
mischka	chr1	66612356	66612632	RPL17	+	chr1:66612671-66612681	AAAAAAAAAAA	chr1:66612340-66612355	AGGAATGTGTGCATGG	chr1:66612682-66612697	AGGAATGTGTGTATGG	False	False
mischka	chr1	66794843	66796170	RPL4	-	chr1:66796171-66796187	AAAAAAAAAACAAAAAA	chr1:66794788-66794798	ctgaatgaGAG	chr1:66796189-66796199	ctgaatgagag	False	False
mischka	chr1	68280336	68281310	THOC6	+	N/A	N/A	chr1:68280283-68280287	AGAGA	chr1:68281338-68281342	AGAGA	False	False
mischka	chr1	68668092	68669258	HMGN2	+	chr1:68668081-68668091	TTTATTTTTTT	chr1:68668044-68668051	caTTAGAT	chr1:68669270-68669277	CATTAGAT	False	False
mischka	chr1	69212033	69213142	HNRNPA3	+	N/A	N/A	chr1:69211980-69211984	ttgtc	chr1:69213175-69213179	TTGTC	False	False
mischka	chr1	69777110	69777967	DPPA2	-	N/A	N/A	chr1:69777072-69777076	GACCT	chr1:69778015-69778019	GACCT	False	False
mischka	chr1	70433307	70434930	EEF1A1	-	chr1:70434931-70434937	AAAAAAA	chr1:70433253-70433258	agaaga	chr1:70434943-70434948	AGaaga	False	False
mischka	chr1	70982447	70983660	H3-3A	-	chr1:70983661-70983676	AAAACAAAAACAAAAA	chr1:70982435-70982444	tgtggtgatt	chr1:70983680-70983689	tgtggtgatt	False	True
mischka	chr1	71259670	71260218	RPL21	+	chr1:71259649-71259667	TTTTTTTATTTTTATTTTT	chr1:71259632-71259648	TGTTGTTGAGCttttta	chr1:71260232-71260248	tgttgttgagcttttta	False	False
mischka	chr1	71927702	71929602	CNNM3	+	N/A	N/A	chr1:71927680-71927685	CCCTCT	chr1:71929616-71929621	CCCTCT	False	True
mischka	chr1	72815231	72816940	MSMO1	+	chr1:72816941-72816964	AAAATAAATAAATAAATAAATAAA	chr1:72815214-72815229	taaattttaaaaagaG	chr1:72816965-72816980	taaatTTTAAAAAGAG	False	True
mischka	chr1	73629962	73631028	SUPV3L1	-	chr1:73629941-73629949	TTTTTTTTT	chr1:73629920-73629924	TGTGT	chr1:73631038-73631042	tgtgt	False	False
mischka	chr1	74065280	74065624	SDHAF4	+	N/A	N/A	chr1:74065222-74065226	TAAAA	chr1:74065668-74065672	TAAAA	False	False
mischka	chr1	76225121	76226038	RPL6	-	chr1:76226039-76226045	AAAAAAA	chr1:76225071-76225079	AAAGAAACT	chr1:76226046-76226054	AAAGAAACT	False	False
mischka	chr1	76297516	76299239	EEF1A1	-	chr1:76299240-76299246	AAAAAAA	chr1:76297475-76297482	AAAACATT	chr1:76299255-76299262	AAAACATT	False	False
mischka	chr1	78973258	78974397	PSMA1	-	chr1:78974398-78974407	AAAAAATAAA	chr1:78973238-78973256	AAGATTTTAGTTAAATTTT	chr1:78974408-78974426	AAGACTTTAGTTAAATTTT	False	False
mischka	chr1	79040595	79042372	ENO1	+	chr1:79040588-79040594	TTTTTTT	chr1:79040573-79040587	aataaataaatCTTT	chr1:79042373-79042387	AATAAATAAATCTTT	False	False
mischka	chr1	79045299	79046686	LOC100855552	-	chr1:79046693-79046719	AAAAAATAAAAATAAATAAAATAAAAA	chr1:79045278-79045289	taaagaggcagt	chr1:79046720-79046731	taaagaggcagt	False	False
mischka	chr1	79275680	79276752	EIF3I	+	chr1:79275659-79275679	TTTCTTTCTTTCTTTCTTTTT	chr1:79275650-79275658	tcaattttc	chr1:79276772-79276780	TCAACTTTC	False	True
mischka	chr1	79352418	79354144	PITPNM2	-	N/A	N/A	chr1:79352406-79352412	CATCCAT	chr1:79354199-79354205	catccat	False	False
mischka	chr1	81975771	81977400	SET	-	N/A	N/A	chr1:81975750-81975756	CTCTCAG	chr1:81977413-81977419	CTCTCAG	False	False
mischka	chr1	82272601	82272924	SDHB	-	chr1:82272590-82272600	TTTCTTTTTTT	chr1:82272570-82272574	AGGCA	chr1:82272972-82272976	AGGCA	False	False
mischka	chr1	84529217	84529951	RPS4X	-	chr1:84529963-84529971	AAAAAAAAA	chr1:84529201-84529215	aagaatattatgcta	chr1:84529972-84529986	AAGAATATTATGCTA	False	False
mischka	chr1	84536216	84537316	CFL1	+	N/A	N/A	chr1:84536193-84536214	AAACATTGTAATAGTAAAAATA	chr1:84537330-84537351	aaACAttgtaatagcaaaaata	False	False
mischka	chr1	84563495	84563942	RPL31	+	chr1:84563468-84563473	TTTTTT	chr1:84563453-84563467	GGCCCTGTTCTTTTA	chr1:84563953-84563967	GGCCCTGTTCTTTTA	False	False
mischka	chr1	84759261	84760201	CBX3	-	N/A	N/A	N/A	N/A	N/A	N/A	False	False
mischka	chr1	84969098	84970012	PRDX1	+	chr1:84970013-84970020	AAAGAAAA	chr1:84969062-84969075	TAAAGTGATGGTTA	chr1:84970021-84970034	TAAAGTGATAGTTA	False	False
mischka	chr1	87125614	87126805	HMGN2/LOC100688605	+,+	N/A	N/A	N/A	N/A	N/A	N/A	False	False
mischka	chr1	87241738	87242807	RPS3A	-	chr1:87241728-87241737	TTTTTTTTTT	chr1:87241714-87241727	TGGTAATCCCTTTA	chr1:87242808-87242821	TGGTAATCCCTTTA	False	False
mischka	chr1	87990468	87991116	RPL29	-	chr1:87990442-87990467	TTTGTTTGTTTGTTTTTGTTTTGTTT	chr1:87990428-87990441	AGTTTCAGtgtttt	chr1:87991117-87991130	agtttcagtttttt	False	False
mischka	chr1	88154632	88155766	HNRNPA3	+	N/A	N/A	chr1:88154622-88154631	AAAGCAGCAG	chr1:88155811-88155820	AAAGCTGCAG	False	False
mischka	chr1	89683776	89684205	RPL31	-	chr1:89684207-89684213	AAAAAAA	chr1:89683755-89683768	AAATCACTGTCTAG	chr1:89684214-89684227	AAATCACTGTCTAG	False	False
mischka	chr1	89997065	89998450	PRR3	-	chr1:89997041-89997064	TTTTCTTTCTTTCTTTTTTTTTTT	chr1:89997018-89997023	tcacaa	chr1:89998472-89998477	tcacaa	False	False
mischka	chr1	90776748	90778172	LOC100855552/LOC100686502	-,+	N/A	N/A	N/A	N/A	N/A	N/A	False	False
mischka	chr1	93338664	93339370	PFDN1	-	chr1:93339373-93339380	AAAAAAAA	chr1:93338641-93338647	TAAAATA	chr1:93339412-93339418	taaaata	False	False
mischka	chr1	93814455	93814904	SNRPE	+	chr1:93814905-93814927	AAAAAAAAAAAAAAAAGAAAAAA	chr1:93814437-93814451	aaagaaactctgggg	chr1:93814928-93814942	aaagaaactctgggg	False	False
mischka	chr1	94683987	94684490	ELOC	+	N/A	N/A	chr1:94683970-94683984	aaaaacaagcttttT	chr1:94684492-94684506	aaaaacaagcttttt	False	False
mischka	chr1	94967466	94969738	ANXA2	-	N/A	N/A	chr1:94967421-94967426	CAGGGA	chr1:94969739-94969744	CAGGGA	False	False
mischka	chr1	95386983	95388477	HNRNPA1	+	chr1:95388478-95388493	AAAAAAAAAAAAAAAA	chr1:95386974-95386981	CACTTCTG	chr1:95388495-95388502	CACTTCTG	False	False
mischka	chr1	96037340	96037962	RPL12	-	chr1:96037322-96037338	TTTCTTTCTTTTTTTTT	chr1:96037307-96037321	cccacctcACTTTTC	chr1:96037973-96037987	CCCACTTCCCTTTTC	False	True
mischka	chr1	96132002	96132391	RPS26	-	chr1:96131961-96131967	TTTTTTT	chr1:96131948-96131956	accattatt	chr1:96132393-96132401	ACCATTATT	False	False
mischka	chr1	97202849	97204422	CLNS1A	-	chr1:97202842-97202848	TTTTTTT	chr1:97202826-97202841	tatttcctccactttt	chr1:97204430-97204445	TATTTCCtccactttt	False	False
mischka	chr1	98329316	98329873	SEC61G	-	chr1:98329892-98329909	AAAATAAAAAACTAAAAA	chr1:98329263-98329271	aaatgagct	chr1:98329911-98329919	aaatgagct	False	False
mischka	chr1	98396010	98398240	SRSF10	-	N/A	N/A	chr1:98395996-98396009	CAGACCACACTCTT	chr1:98398281-98398294	CAGACCACACTCTT	False	True
mischka	chr1	98727923	98729461	HNRNPA1	+	chr1:98729462-98729470	AAAAAAAAA	chr1:98727872-98727876	AAGAC	chr1:98729502-98729506	aagac	False	False
mischka	chr1	98773686	98774379	RPL19	+	chr1:98773662-98773685	TTTTATTTTATTTTTTTGTTTTTT	chr1:98773649-98773660	TATAAACACTAt	chr1:98774381-98774392	TATAAACACTAT	False	False
mischka	chr1	98826367	98827649	SEC13	+	chr1:98827650-98827655	AAAAAA	chr1:98826321-98826325	gaatg	chr1:98827700-98827704	GAATG	False	False
mischka	chr1	98828868	98829875	SSU72	-	chr1:98829876-98829888	AAAAAAAAAAAAA	chr1:98828843-98828847	tgtgt	chr1:98829898-98829902	tgtgt	False	False
mischka	chr1	100216847	100218861	EEF1A1	-	N/A	N/A	chr1:100216831-100216845	AAAATTAAAAATTAG	chr1:100218862-100218876	AAAATAAAAAATTAG	False	True
mischka	chr1	100538350	100540852	UBAP1	+	chr1:100540853-100540865	AAAAAAAAAAAAA	N/A	N/A	N/A	N/A	False	False
mischka	chr1	100878991	100880016	NSA2	-	chr1:100878985-100878990	TTTTTT	chr1:100878971-100878984	CCCTCTTAGGTTTT	chr1:100880017-100880030	CCCTCTTAGGTTTT	False	False
mischka	chr1	100898167	100899223	LOC486776	-	chr1:100898160-100898166	TTTTTTT	chr1:100898143-100898157	TATATTGCATATTGT	chr1:100899246-100899260	TATATTGCATATTGT	False	False
mischka	chr1	100969596	100972243	ADA2	-	chr1:100969550-100969558	TTTTGTTTT	chr1:100969531-100969535	TTCCT	chr1:100972289-100972293	TTCCT	False	False
mischka	chr1	101981893	101982857	RTRAF	+	N/A	N/A	chr1:101981850-101981861	aaaaaGTGACAG	chr1:101982861-101982872	AAAAAGTGACAG	False	False
mischka	chr1	102600555	102601190	MICOS10	+	N/A	N/A	chr1:102600534-102600542	TCAGTCTTT	chr1:102601195-102601203	TCAGTCTTT	False	False
mischka	chr1	102689497	102690932	EEF1A1	-	N/A	N/A	chr1:102689471-102689475	aactc	chr1:102690957-102690961	aactc	False	False
mischka	chr1	102728462	102729639	DENND2A	+	chr1:102729640-102729650	AAATAAATAAA	chr1:102728449-102728460	ataaaattaaaa	chr1:102729654-102729665	ataaaataaaAA	False	False
mischka	chr1	103232999	103233503	RPL26	-	chr1:103233504-103233508	AAAAA	chr1:103232982-103232998	AAAGAAATAAACGATGG	chr1:103233510-103233526	AAAGAAATCAACGATGG	False	False
mischka	chr1	103558124	103559856	EEF1A1	+	N/A	N/A	chr1:103558107-103558122	gtattgtttcttcttt	chr1:103559871-103559886	gtattgtttcttcttt	False	False
mischka	chr1	104101587	104102253	UBE2V1	+	chr1:104101564-104101573	TTTTCTTTTT	chr1:104101550-104101555	ATCTAG	chr1:104102307-104102312	atctag	False	False
mischka	chr1	104227093	104227583	RPL32_2	+	N/A	N/A	chr1:104227062-104227071	TTTGACTTTA	chr1:104227591-104227600	TTTGACTTTA	False	False
mischka	chr1	104315637	104317398	EEF1A1	+	chr1:104315622-104315636	TTTTTTTTTTTTTTT	chr1:104315608-104315620	TATTTAAATCCtt	chr1:104317400-104317412	TATTTAAATCCTT	False	False
mischka	chr1	104651431	104651868	NDUFB1	-	N/A	N/A	chr1:104651366-104651374	caagtttga	chr1:104651876-104651884	caagtttga	False	False
mischka	chr1	104785071	104786626	MARCKSL1	+	chr1:104786629-104786648	AAAAAAAAAAAAAAAAAAAA	chr1:104785039-104785053	AGAAACATGACTGTG	chr1:104786652-104786666	agaaaCATGACTGTG	False	True
mischka	chr1	105623527	105623867	RPS27	+	chr1:105623507-105623525	TTTTTTTTTTTTTTTTTTT	chr1:105623492-105623506	TCAGTGGTGCTTTCC	chr1:105623868-105623882	tcagtggtgctttcc	False	False
mischka	chr1	105697869	105698539	SIVA1	+	N/A	N/A	chr1:105697857-105697867	aatagtgaaag	chr1:105698547-105698557	aatagtgaaag	False	True
mischka	chr1	105703147	105703532	LOC119868317	+	chr1:105703536-105703546	AAAAAAAAAAA	chr1:105703129-105703145	GAAAGAATAATTAACAT	chr1:105703547-105703563	GAAAGAATAATAAACAT	False	True
mischka	chr1	106124522	106125761	HMGB1	+	chr1:106125762-106125771	AAATTAAAAA	chr1:106124506-106124514	AAACTTACA	chr1:106125785-106125793	AAACTTACA	False	False
mischka	chr1	106310455	106311574	PSMA1	+	chr1:106310443-106310454	TTTTTTTTTTTT	chr1:106310429-106310442	ccaatctttatctt	chr1:106311576-106311589	ccaatctttatctt	False	False
mischka	chr1	106397955	106400504	REXO1	+	chr1:106400505-106400517	AAAAAAAAAAAAA	chr1:106397916-106397921	CTGAGG	chr1:106400547-106400552	ctgagg	False	False
mischka	chr1	106609288	106610969	TUBB	+	chr1:106610970-106610976	AAAAAAA	chr1:106609274-106609283	AGACCCAACC	chr1:106610977-106610986	AGacccaacc	False	False
mischka	chr1	107778529	107778902	RPL10	-	chr1:107778505-107778527	TTTTTTTTTTTTTTTTTTTTTTT	chr1:107778494-107778498	GACCT	chr1:107778926-107778930	GACCT	False	False
mischka	chr1	108657279	108658283	MRPS21	-	N/A	N/A	chr1:108657260-108657275	CTGTATTTCCATTTTT	chr1:108658284-108658299	CTGTATTTCCATTTTT	False	False
mischka	chr1	108767045	108768350	MARCKSL1	-	chr1:108766999-108767044	TTTATTTATTTATTTATTTATTTATTTATTTATTTATTTATTTTTT	chr1:108766989-108766995	TTtttat	chr1:108768375-108768381	tttttat	False	True
mischka	chr1	108929769	108930792	NSA2	+	chr1:108930793-108930798	AAAAAA	chr1:108929758-108929768	aaaatcttGGG	chr1:108930799-108930809	AAAATCTTggg	False	False
mischka	chr1	109206887	109207135	TOMM6	+	N/A	N/A	chr1:109206840-109206846	tacttga	chr1:109207156-109207162	TACTTGA	False	False
mischka	chr1	110260131	110261163	PHB	-	chr1:110261164-110261190	AAAATAATAATAATAAATAAAATAAAA	chr1:110260111-110260130	TAAAATCATTTAAAAATTGG	chr1:110261191-110261210	taaaataatttaaaaATTGG	False	False
mischka	chr1	111774674	111784269	EIF4A1	-	N/A	N/A	chr1:111774657-111774673	CAGTTATAAAGTTTTTT	chr1:111784284-111784300	CAGTTATGAAGGTTTTT	False	False
mischka	chr1	112075901	112076923	BTF3	+	N/A	N/A	chr1:112075875-112075879	AAAAT	chr1:112076924-112076928	AAAAT	False	False
mischka	chr1	112669664	112670258	RPL17	+	chr1:112670279-112670297	AAAAAAAAAAAAAAAAAAA	chr1:112669650-112669662	AAAGGCAATACTG	chr1:112670298-112670310	aaaggcaatactg	False	False
mischka	chr1	113237301	113237942	MRPS26	+	chr1:113237289-113237295	TTTTTTT	chr1:113237276-113237288	GGGTCTGAGTCCA	chr1:113237945-113237957	GGGTCTGAGTCCA	False	True
mischka	chr1	113575824	113578012	ST13	-	N/A	N/A	N/A	N/A	N/A	N/A	False	False
mischka	chr1	114301766	114302042	LOC479795	-	N/A	N/A	chr1:114301731-114301737	cactgct	chr1:114302055-114302061	cactgct	False	False
mischka	chr1	115170570	115171138	EPHX2	+	N/A	N/A	chr1:115170552-115170557	tgtaaa	chr1:115171171-115171176	TGTAAA	False	False
mischka	chr1	116057509	116058726	ZMIZ2	-	chr1:116058727-116058765	AAAAAATAAATAAATAAAAATAAAAATAAAAATAAAAAA	chr1:116057493-116057508	aaacatggctagtCCA	chr1:116058768-116058783	aaacatggctagtcca	False	False
mischka	chr1	116465674	116468528	SAR1A	-	chr1:116468530-116468538	AAACAAAAA	chr1:116465621-116465635	GATATAAAAAAAGTA	chr1:116468539-116468553	GATATAAACAAAGTA	False	False
mischka	chr1	117406334	117408417	STIP1	-	chr1:117408418-117408429	AAAAAAAAAAAA	chr1:117406318-117406332	aagagttgcatgctc	chr1:117408430-117408444	aagagttgcatgctc	False	False
mischka	chr1	117412285	117413017	TATDN1	-	N/A	N/A	chr1:117412240-117412244	TAATT	chr1:117413023-117413027	TAATT	False	False
mischka	chr1	117778396	117779505	HNRNPA1	+	N/A	N/A	chr1:117778341-117778349	cagtttccc	chr1:117779521-117779529	CAGTTTCCC	False	False
mischka	chr1	117833247	117835071	EEF1A1	+	N/A	N/A	N/A	N/A	N/A	N/A	False	False
mischka	chr1	118595342	118595767	RPL31	-	N/A	N/A	chr1:118595289-118595299	agaaagaaaaa	chr1:118595772-118595782	agaaagaaaaa	False	False
mischka	chr1	123076984	123078743	EEF1A1	+	chr1:123076973-123076982	TTTTTTTTTT	chr1:123076958-123076972	AAGTCAACACTTTCC	chr1:123078749-123078763	AAGTCAACACTTTCC	False	False
mischka	chr1	123543427	123544157	LOC119864445/LOC119864422	+,+	N/A	N/A	N/A	N/A	N/A	N/A	False	False
mischka	chr1	123545175	123545709	LOC102154731	-	chr1:123545733-123545740	AAAAAAAA	chr1:123545149-123545155	GAGAAAC	chr1:123545745-123545751	GAGAAAC	False	False
mischka	chr10	283674	284376	RPS6	-	chr10:284383-284403	AAAAAAAAAAAAAAAAGAAAA	chr10:283629-283633	CTAAC	chr10:284414-284418	ctaac	False	False
mischka	chr10	295609	296714	RAP1GDS1	-	N/A	N/A	chr10:295598-295603	TAGTTT	chr10:296717-296722	tagttt	False	True
mischka	chr10	368834	370590	EEF1A1	+	chr10:368825-368833	TTTTCTTTT	chr10:368777-368813	ttctattctattctattctattcgattcaattcgatt	chr10:370605-370641	ttctattctattcgattcgaatcgattcaattcgatt	False	True
mischka	chr10	381740	383657	RAP1GDS1	+	N/A	N/A	chr10:381727-381731	tcatc	chr10:383702-383706	tcatc	False	True
mischka	chr10	393935	395893	EEF1A1	+	N/A	N/A	chr10:393877-393883	gggaagg	chr10:395917-395923	gggaagg	False	False
mischka	chr10	413493	414200	RPL10A	+	chr10:414201-414205	AAAAA	chr10:413452-413475	aaataaattaaaaaaaaataaaAA	chr10:414207-414230	aaataaataaataaataataaaaa	False	False
mischka	chr10	727987	729137	EIF2B4	-	N/A	N/A	chr10:727958-727976	aaaaaaacaaaaacaaaaa	chr10:729145-729163	aaaaaaataaaaataaaaa	False	False
mischka	chr10	1061950	1062448	SERF2	+	N/A	N/A	chr10:1061900-1061906	ctttttt	chr10:1062449-1062455	CTttttt	False	False
mischka	chr10	1109707	1110540	ARPC3	+	chr10:1109688-1109700	TTTTTTTTTTTTT	chr10:1109670-1109687	TTTAAATTTCCAACTTCT	chr10:1110544-1110561	TTTAAATTTCCAACTTCT	False	False
mischka	chr10	1125961	1126758	RPL7	-	N/A	N/A	chr10:1125913-1125920	ttttaaga	chr10:1126765-1126772	TTTTAAGA	False	False
mischka	chr10	2108837	2109322	BTF3	-	N/A	N/A	chr10:2108830-2108835	AGATTT	chr10:2109355-2109360	agattt	False	False
mischka	chr10	3033829	3034142	SRP14	-	N/A	N/A	chr10:3033781-3033785	AGCTC	chr10:3034168-3034172	AGCTC	False	False
mischka	chr10	5043323	5043835	PCNA	+	chr10:5043836-5043845	AAAAAAAAAA	chr10:5043273-5043278	ctatgc	chr10:5043882-5043887	ctatgc	False	False
mischka	chr10	5329035	5329354	SUDS3	-	chr10:5328988-5328994	TTTTTTT	chr10:5328978-5328983	TCCCTC	chr10:5329361-5329366	TCCCTC	False	False
mischka	chr10	5926399	5926923	STMP1	+	N/A	N/A	chr10:5926340-5926344	aTTTT	chr10:5926984-5926988	ATTTT	False	False
mischka	chr10	6907734	6908270	RPL17	+	chr10:6908291-6908299	AAACGAAAA	chr10:6907669-6907679	aaataaataaa	chr10:6908303-6908313	aaataaataaa	False	False
mischka	chr10	6971621	6972154	RPS24	-	chr10:6971612-6971620	TTTCTTTTT	chr10:6971596-6971611	TCTACCTGTATCTCTT	chr10:6972155-6972170	TCTACCTGTATCTCTT	False	False
mischka	chr10	7587043	7587411	ATP5MK	-	chr10:7587412-7587417	AAAAAA	chr10:7587025-7587042	AAGAATGTGCACAAGCAT	chr10:7587418-7587435	AAGAATGTGCACAAGCAT	False	False
mischka	chr10	7600741	7601314	RPL17	-	chr10:7600708-7600718	TTTTTTTTTTT	chr10:7600694-7600707	cctgtgttatcttt	chr10:7601317-7601330	CCTGTGTTACCTTT	False	False
mischka	chr10	9622775	9624126	HNRNPA1	-	chr10:9622762-9622774	TTTTTTTTTTTTT	chr10:9622742-9622758	cccttcctctcttttct	chr10:9624127-9624143	CCCTTCCTCTCTTTTCT	False	False
mischka	chr10	9836991	9837500	RPS24	+	chr10:9837510-9837518	AAAAAAAAA	chr10:9836962-9836968	ATATATA	chr10:9837524-9837530	ATATATA	False	False
mischka	chr10	11084453	11085345	APOO	-	N/A	N/A	chr10:11084442-11084452	TCCCCATTAGG	chr10:11085346-11085356	TCCCCATTAGG	False	False
mischka	chr10	11314687	11315267	RPL17	-	N/A	N/A	chr10:11314652-11314657	tttaaa	chr10:11315284-11315289	TTTAAA	False	False
mischka	chr10	11700712	11701614	APOO	-	chr10:11701616-11701627	AAAAATAAAAAA	chr10:11700695-11700708	taaaaACTGACATA	chr10:11701628-11701641	taaaaaCTGACATA	False	False
mischka	chr10	11964624	11964938	EEF1D	-	N/A	N/A	chr10:11964596-11964600	CAAAA	chr10:11964963-11964967	CAAAa	False	False
mischka	chr10	13224258	13224972	SNRPC	+	N/A	N/A	chr10:13224244-13224252	AAAAATGTA	chr10:13224978-13224986	AAAaatgta	False	False
mischka	chr10	13569319	13569711	RPL36	-	chr10:13569717-13569728	AAAAAAAAAAAA	chr10:13569301-13569313	GTTACTGATTCTG	chr10:13569730-13569742	GTTACTGATTCTG	False	False
mischka	chr10	15537500	15538536	GAPDH	+	N/A	N/A	chr10:15537488-15537498	CCCCAAGACAC	chr10:15538571-15538581	CCCCAACACAC	False	False
mischka	chr10	15605396	15605907	PSMD1	-	chr10:15605362-15605368	TTTATTT	chr10:15605349-15605354	gatttt	chr10:15605928-15605933	gatttt	False	False
mischka	chr10	15938388	15938700	RPL37	-	chr10:15938368-15938387	TTTGTTTTTTTTTTTTTTTT	chr10:15938358-15938364	ACtttct	chr10:15938703-15938709	ACTTTCT	False	False
mischka	chr10	16774439	16775649	PRELID1	-	chr10:16775650-16775659	AAAAAAAAAA	chr10:16774392-16774400	aggagaagg	chr10:16775662-16775670	AGGAgaagg	False	True
mischka	chr10	19877908	19878993	GAPDH	+	N/A	N/A	chr10:19877866-19877871	CTTAAT	chr10:19879042-19879047	CTTAAT	False	False
mischka	chr10	23770230	23771458	PRR32	-	chr10:23770223-23770229	TTTTTTT	chr10:23770211-23770221	CTGAAATTAAA	chr10:23771461-23771471	CTGAAATTAAA	False	False
mischka	chr10	23921931	23923303	HNRNPA3	-	N/A	N/A	chr10:23921899-23921908	CTCCTTGCTC	chr10:23923365-23923374	ctccatgctc	False	False
mischka	chr10	24124212	24124624	RPL35A	+	N/A	N/A	chr10:24124188-24124204	aaaagtaaccattttTA	chr10:24124641-24124657	AAAAGTAACCATTTTTA	False	False
mischka	chr10	24339839	24340337	RPS15A/LOC119873934	+,+	N/A	N/A	N/A	N/A	N/A	N/A	False	False
mischka	chr10	25000193	25000651	RPL32_2	-	chr10:25000186-25000191	TTTTTT	chr10:25000164-25000182	ttttatttATTTTTTATTT	chr10:25000689-25000708	ttttatttatttatttattt	False	False
mischka	chr10	25015964	25017225	HNRNPA1	+	N/A	N/A	chr10:25015900-25015906	aagtcaa	chr10:25017231-25017237	AAGTCAA	False	False
mischka	chr10	25951910	25953092	HMGN2/LOC100688605	-,-	N/A	N/A	N/A	N/A	N/A	N/A	False	False
mischka	chr10	26191825	26192414	RPL17	-	N/A	N/A	chr10:26191767-26191799	ttttatttttttttattttttattttttatttt	chr10:26192466-26192500	ttttattttattttatttttttattttattatttt	False	False
mischka	chr10	26612216	26613192	NSA2	+	N/A	N/A	chr10:26612211-26612215	GCTCA	chr10:26613237-26613241	gctca	False	False
mischka	chr10	27201777	27204557	NONO	+	chr10:27204558-27204563	AAAAAA	chr10:27201762-27201775	GATTGGGAATTCTA	chr10:27204565-27204578	GATTGGGAATTCTA	False	True
mischka	chr10	27211487	27212225	ATP5PO	+	chr10:27211476-27211486	TTTTTTTTTTT	chr10:27211465-27211475	GTAGGGGTATT	chr10:27212229-27212239	GTAGGGGTATT	False	True
mischka	chr10	28461326	28463834	LOC119863874	+	chr10:28463838-28463860	AAATAAACAAATAATAAAAAAAA	chr10:28461311-28461325	TAAAAAAAAATAACA	chr10:28463861-28463875	taaaaaaaaataaca	False	False
mischka	chr10	29003347	29004901	BET1	+	chr10:29003342-29003346	TTTTT	chr10:29003332-29003340	TAGTTTTAC	chr10:29004903-29004911	TAGTTTTAC	False	False
mischka	chr10	30828031	30828600	RPS10	-	N/A	N/A	chr10:30827977-30827984	caaattcc	chr10:30828640-30828647	caaattcc	False	False
mischka	chr10	31540365	31540829	HMGN2/LOC100688605	-,-	N/A	N/A	N/A	N/A	N/A	N/A	False	False
mischka	chr10	32136259	32137669	VDAC2	-	chr10:32136226-32136243	TTTTTTTTTTTTTTTTTT	chr10:32136211-32136224	CTCTTCAATAACtt	chr10:32137675-32137688	CTCTTCAGTAACTT	False	False
mischka	chr10	33382150	33382497	RPL37	+	N/A	N/A	chr10:33382126-33382130	GTAAA	chr10:33382499-33382503	gtaaa	False	False
mischka	chr10	33599504	33600075	RPS24	+	chr10:33600079-33600085	AAACAAA	chr10:33599487-33599502	aaaacttggattttta	chr10:33600089-33600104	AAAACTTGGATTTTTA	False	False
mischka	chr10	34706525	34706984	RPL30	-	chr10:34706986-34707004	AAAAAGAAAAAAAGAAAAA	chr10:34706504-34706517	AGAAATGTCTCACT	chr10:34707005-34707018	agaaaTGTCTCACT	False	False
mischka	chr10	34909945	34910982	GAPDH	-	N/A	N/A	chr10:34909895-34909900	CAGGGA	chr10:34910985-34910990	CAGGGA	False	False
mischka	chr10	35037367	35037989	ATP5MC2	+	N/A	N/A	chr10:35037358-35037364	CTTTTTT	chr10:35038006-35038012	CTTTTTT	False	False
mischka	chr10	36001190	36002934	HNRNPA1	+	chr10:36002935-36002940	AAAAAA	chr10:36001179-36001189	aaaaaaAATAG	chr10:36002942-36002952	aaaaaaaatag	False	False
mischka	chr10	36197178	36197890	TLE1	-	N/A	N/A	chr10:36197160-36197173	TACCTAGCAAATTT	chr10:36197891-36197904	TACCTAGCAAATTT	False	False
mischka	chr10	36228667	36229207	RPL21	-	N/A	N/A	chr10:36228631-36228650	aaaaaaaaaAAAAAAAAAAA	chr10:36229208-36229227	aaaaaaaaaaaaaaaaaaaa	False	False
mischka	chr10	36231880	36232437	HIGD2A	-	chr10:36232458-36232466	AAACTAAAA	chr10:36231872-36231879	ACTGTGGA	chr10:36232470-36232477	actgtgga	False	False
mischka	chr10	36290736	36292515	EEF1A1	-	chr10:36292516-36292524	AAAACAAAA	chr10:36290719-36290731	AAACATAGCAACA	chr10:36292527-36292539	aaacattgcaaca	False	False
mischka	chr10	36411016	36412178	HMGN2	+	N/A	N/A	chr10:36410993-36411014	tttattttattTTTTATTTTTT	chr10:36412216-36412238	tttattttattttattatttttt	False	False
mischka	chr10	36418850	36420427	LOC119877163	+	N/A	N/A	chr10:36418831-36418836	TACAAG	chr10:36420455-36420460	TACAAG	False	False
mischka	chr10	36556399	36557822	HNRNPA1	-	chr10:36556388-36556398	TTTATTTATTT	chr10:36556372-36556387	TCCTATTCTGAATTTA	chr10:36557833-36557848	TCCTATTTTGAGTTTA	False	False
mischka	chr10	36590083	36590668	KRT18	-	N/A	N/A	chr10:36590026-36590030	tactg	chr10:36590683-36590687	tactg	False	False
mischka	chr10	36592191	36592651	RPS4X	+	chr10:36592166-36592170	TTTTT	chr10:36592144-36592149	agctgg	chr10:36592674-36592679	agctgg	False	False
mischka	chr10	36725055	36725467	LOC100687749/LOC100686340	-,-	N/A	N/A	N/A	N/A	N/A	N/A	False	False
mischka	chr10	36844752	36846090	DRG1	-	chr10:36844718-36844748	TTTATTTATTTATTTATTTATTTATTTATTT	chr10:36844711-36844716	aatatt	chr10:36846100-36846105	aatatt	False	False
mischka	chr10	37092642	37094524	FARSB	+	chr10:37092635-37092639	TTTTT	chr10:37092619-37092634	CTATTTTGGCACTTTT	chr10:37094529-37094544	CTATCTTGGCACTTTT	False	False
mischka	chr10	37351265	37352974	PRKRA	+	chr10:37351235-37351261	TTTTTCTTTTTCTTTTTTTTTTTTTTT	N/A	N/A	N/A	N/A	False	False
mischka	chr10	37390116	37391622	FAM32A	-	N/A	N/A	chr10:37390101-37390114	AAAAATATAGCCTC	chr10:37391627-37391640	AAAAATATAGCCTC	False	False
mischka	chr10	37547774	37549409	LDHA	-	chr10:37547762-37547773	TTTTTTTTTTTT	chr10:37547720-37547725	CTTGGC	chr10:37549463-37549468	CTTGGC	False	False
mischka	chr10	37747457	37749075	SET	-	chr10:37749076-37749081	AAAAAA	chr10:37747416-37747421	AAGCCA	chr10:37749112-37749117	aagcca	False	False
mischka	chr10	37779166	37780354	HMGN2	+	chr10:37779161-37779165	TTTTT	chr10:37779149-37779160	CCAATTTGACTT	chr10:37780355-37780366	CCAATTTGACTT	False	False
mischka	chr10	38169719	38171328	TPGS2	+	chr10:38171344-38171352	AAAAAAAAA	chr10:38169673-38169683	AAAGAATTATT	chr10:38171353-38171363	aaagaattatt	False	False
mischka	chr10	38262090	38264063	EEF1A1	+	chr10:38262080-38262088	TTTTTTTTT	chr10:38262065-38262079	TGGAAAATCACTCTT	chr10:38264069-38264083	TGGAAAATCACTCTT	False	False
mischka	chr10	39546759	39547033	RPL38	+	chr10:39546743-39546749	TTTTTTT	chr10:39546717-39546733	ctcaaagagctatttgt	chr10:39547057-39547073	ctcaaagagctatttgt	False	False
mischka	chr10	40068460	40069019	AP1M2	-	chr10:40068429-40068459	TTTTTTTTTTTTTTTTTTTTTTTTTTTTTTT	chr10:40068401-40068406	TCAGGT	chr10:40069043-40069048	TCAGGT	False	False
mischka	chr10	40655452	40656080	UBE2C	+	N/A	N/A	chr10:40655403-40655408	AATACA	chr10:40656084-40656089	AATACA	False	False
mischka	chr10	41989300	41989785	RPA3	-	chr10:41989787-41989806	AAAAAAAAAAAAAAAAAAAA	chr10:41989271-41989275	ggttt	chr10:41989828-41989832	ggttt	False	False
mischka	chr10	42372985	42374078	GAPDH	-	N/A	N/A	chr10:42372951-42372956	CCCCAG	chr10:42374118-42374123	CCCCAG	False	False
mischka	chr10	42379533	42380461	RPL6	-	N/A	N/A	chr10:42379487-42379504	aaaaaaaaaaAAAAAAAG	chr10:42380464-42380481	aaaaaaaaaaaaaaaaaG	False	False
mischka	chr10	42524632	42525297	UBE2N	+	N/A	N/A	chr10:42524607-42524612	AATCAG	chr10:42525350-42525355	AATCAG	False	False
mischka	chr10	43348290	43348924	ARF1	-	N/A	N/A	chr10:43348231-43348236	tgtgaG	chr10:43348928-43348933	TGTGAG	False	False
mischka	chr10	43987828	43988239	NBDY	-	N/A	N/A	chr10:43987769-43987774	ttatat	chr10:43988250-43988255	ttatat	False	False
mischka	chr10	44536492	44536959	NDUFA4	+	chr10:44536478-44536486	TTTTTTTTT	chr10:44536464-44536472	ctcttgtta	chr10:44536970-44536978	ctcttgtta	False	False
mischka	chr10	44593973	44594955	ISCU	+	chr10:44593964-44593970	TTTTTTT	chr10:44593949-44593963	CATAATTTGTATCTT	chr10:44594962-44594976	cataatttgtatctt	False	False
mischka	chr10	45624521	45626831	LOC119863874	-	chr10:45624488-45624520	TTTTTTTTTTTTTTTTTTTTTTTTTTTTTTTTT	chr10:45624470-45624487	cccAGGATAGTTTTTCTA	chr10:45626832-45626849	CCCaggatagtttttcta	True	False
mischka	chr10	47093715	47094655	ISCU	+	N/A	N/A	chr10:47093695-47093712	ccAAATTTTATAATTTTT	chr10:47094656-47094673	CCAAATTTTATAATTTTT	False	False
mischka	chr10	47462887	47464473	HNRNPA1	+	chr10:47464474-47464481	AAAAAAAA	chr10:47462869-47462885	AGACATGTTCAAAAATG	chr10:47464482-47464498	AGACATGTTCAAAAATG	False	False
mischka	chr10	47602096	47602567	RPS19	-	chr10:47602602-47602608	AAATAAA	chr10:47602057-47602063	taaaaaa	chr10:47602609-47602615	taaaaaa	False	False
mischka	chr10	48303752	48304087	LOC609990	+	chr10:48303746-48303751	TTTTTT	chr10:48303694-48303705	tattttcatttt	chr10:48304119-48304130	tatttttatttt	False	False
mischka	chr10	48967542	48969003	LOC119863874	-	chr10:48967530-48967541	TTTTTTTTTTTT	chr10:48967517-48967529	ttgcatccaATTC	chr10:48969007-48969019	TTGCATCCAATTC	False	False
mischka	chr10	50613678	50613989	RPL32_2	-	N/A	N/A	chr10:50613668-50613672	CCCAT	chr10:50614017-50614021	cccat	False	False
mischka	chr10	50735942	50736354	LOC100687749/LOC100686340	+,+	N/A	N/A	N/A	N/A	N/A	N/A	False	False
mischka	chr10	51060536	51061296	LSM3	-	N/A	N/A	chr10:51060528-51060534	tcacatC	chr10:51061301-51061307	tcacatc	False	False
mischka	chr10	51535065	51537004	LOC100684058	+	chr10:51535059-51535063	TTTTT	chr10:51535046-51535058	tagttattctatt	chr10:51537005-51537017	TAgttattctatt	False	False
mischka	chr10	51668467	51669618	PSMA1	-	chr10:51669626-51669632	AAAAAAA	chr10:51668448-51668461	ACTCTGGCTGAGTC	chr10:51669633-51669646	actctggctgagtc	False	False
mischka	chr10	52770497	52770987	HSBP1	+	N/A	N/A	chr10:52770486-52770493	tctttttT	chr10:52770996-52771003	TCTTTTTT	False	False
mischka	chr10	54213184	54214543	SMARCE1	+	chr10:54214544-54214553	AAAAAATAAA	chr10:54213173-54213183	ATAATTTAAAT	chr10:54214587-54214597	ataATTTAAAT	False	False
mischka	chr10	54244383	54245746	SMARCE1	-	chr10:54244377-54244382	TTTTTT	chr10:54244371-54244376	tatTTA	chr10:54245755-54245760	TATtta	False	False
mischka	chr10	54311736	54313096	SMARCE1	+	chr10:54313097-54313102	AAAAAA	chr10:54311722-54311727	taaATA	chr10:54313103-54313108	TAAata	False	False
mischka	chr10	54769439	54770365	EEF1A1	+	chr10:54769427-54769435	TTTTGTTTT	chr10:54769401-54769406	gaacaa	chr10:54770391-54770396	GAACAA	False	False
mischka	chr10	55256552	55258931	HP1BP3	-	chr10:55256540-55256551	TTTTTTTTTTTT	chr10:55256514-55256518	CTCAT	chr10:55258963-55258967	CTCAT	False	False
mischka	chr10	57242610	57244620	RBMX	+	chr10:57242567-57242581	TTTATTTATTTATTT	chr10:57242547-57242565	tttatttatttatttattt	chr10:57244626-57244643	TTTATTTATTTTTTATTT	False	False
mischka	chr10	58537475	58537801	RPS29	-	N/A	N/A	chr10:58537455-58537474	AAAAACATAAAGAGGCATCC	chr10:58537806-58537825	AAaaacataaaaaggcatcc	False	False
mischka	chr10	59295194	59295607	CKS2	+	chr10:59295189-59295193	TTTTT	chr10:59295153-59295158	aaagaa	chr10:59295624-59295629	AAAGAA	False	False
mischka	chr10	62353681	62354759	RRM2	-	N/A	N/A	chr10:62353625-62353630	TCTTCC	chr10:62354814-62354819	TCTTCC	False	False
mischka	chr10	62788586	62789910	BUB3	-	chr10:62788568-62788575	TTTTTTTT	chr10:62788555-62788567	ATATTAAGCTTTC	chr10:62789911-62789923	ATATTAAGCTTTC	False	False
mischka	chr10	63320613	63321200	RPL21	+	N/A	N/A	chr10:63320573-63320588	tattttgcattttctt	chr10:63321214-63321229	TATTCtgcattttctt	False	False
mischka	chr10	64180114	64180458	ROMO1	-	chr10:64180090-64180107	TTTTTCTTTCTTTTTTTT	chr10:64180076-64180086	cccttactgtt	chr10:64180459-64180469	cccttactgtt	False	False
mischka	chr10	64565603	64567342	CARM1	-	N/A	N/A	N/A	N/A	N/A	N/A	False	False
mischka	chr10	64627246	64627698	NDUFA4	-	chr10:64627699-64627705	AAAAAAA	chr10:64627205-64627216	AAAAACCTATCT	chr10:64627706-64627717	AAAAACCAATCT	False	False
mischka	chr10	65026589	65027769	HNRNPA3	-	N/A	N/A	chr10:65026535-65026540	TAACCT	chr10:65027813-65027818	TAACCT	False	False
mischka	chr10	65313989	65315396	DPPA4	+	N/A	N/A	chr10:65313957-65313963	TTTAAAA	chr10:65315409-65315415	TTTAAAA	False	False
mischka	chr10	65377737	65378828	GAPDH	-	N/A	N/A	chr10:65377684-65377689	GAGCAG	chr10:65378835-65378840	GAGCAG	False	False
mischka	chr10	65820449	65821143	SNRPC	-	chr10:65820438-65820447	TTTTTCTTTT	chr10:65820408-65820413	ACACAC	chr10:65821147-65821152	acacac	False	False
mischka	chr10	65896809	65897275	RPL7	+	chr10:65896799-65896807	TTTTTTTTT	chr10:65896787-65896798	CCTTTATTATTA	chr10:65897279-65897290	CCTTTATTATTA	False	False
mischka	chr10	65973062	65974176	PPA2	-	N/A	N/A	chr10:65973040-65973052	TGTTTACTTTTAT	chr10:65974185-65974197	TGTTTACTTTTAT	False	False
mischka	chr10	65974935	65975429	TRAPPC2	-	N/A	N/A	chr10:65974859-65974866	AAAGTCAA	chr10:65975435-65975442	AAAGTCAA	False	False
mischka	chr10	66809602	66809812	AKR1A1	-	chr10:66809815-66809831	AAAAAAAAAAAAAAAAA	chr10:66809588-66809601	aagaatgagataaa	chr10:66809832-66809845	aagaaTGAGATAAA	False	False
mischka	chr10	67420276	67421344	RPLP0	+	chr10:67420266-67420274	TTTTTTTTT	chr10:67420254-67420265	TTAAACTTCTTT	chr10:67421375-67421386	TTAAACTTCTTT	False	False
mischka	chr10	68395086	68395713	RPL17	+	N/A	N/A	chr10:68395027-68395036	AAAATAAAAA	chr10:68395739-68395748	aaaataaaaa	False	False
mischka	chr10	68804219	68804913	LDHB	+	N/A	N/A	chr10:68804209-68804215	ATTTATT	chr10:68804972-68804978	ATTTATT	False	False
mischka	chr11	1085156	1086155	SON	+	N/A	N/A	chr11:1085133-1085139	agatgaa	chr11:1086190-1086196	AGATGAA	False	False
mischka	chr11	1282733	1283869	APOBEC3Z3	-	chr11:1283870-1283879	AAAAAAAAAA	chr11:1282693-1282700	ttctctgt	chr11:1283884-1283891	TTCTCTGT	False	False
mischka	chr11	1596694	1596900	RPL31	+	N/A	N/A	chr11:1596661-1596667	CACCTTT	chr11:1596904-1596910	CACCTTT	False	False
mischka	chr11	1626680	1627854	HMGN1	+	chr11:1626675-1626679	TTTTT	chr11:1626660-1626667	TTTTTACT	chr11:1627879-1627886	TTTTTACT	False	False
mischka	chr11	2993224	2994886	LOC106557476/LOC119866377/TUBA1C	+,+,-	N/A	N/A	N/A	N/A	N/A	N/A	False	False
mischka	chr11	3159981	3160649	RPA3	+	chr11:3159968-3159979	TTTTTTTTTTTT	chr11:3159955-3159967	ggaactggagggt	chr11:3160650-3160662	ggaactggagggt	False	True
mischka	chr11	4247672	4249713	DDX43	-	N/A	N/A	chr11:4247661-4247669	GGAAAATTA	chr11:4249749-4249757	GGAAAATTA	False	True
mischka	chr11	4279253	4279675	MAPK14	+	N/A	N/A	chr11:4279248-4279252	GGAAG	chr11:4279703-4279707	GGAAG	False	False
mischka	chr11	5349006	5349975	NAA20	-	N/A	N/A	chr11:5348955-5348963	TTTTTCTTT	chr11:5349986-5349994	Tttttcttt	False	False
mischka	chr11	5707650	5708076	NDUFA4	-	N/A	N/A	chr11:5707596-5707608	actctagctccat	chr11:5708089-5708101	actctagctccat	False	False
mischka	chr11	5830078	5831295	HMGN2	-	chr11:5831296-5831300	AAAAA	chr11:5830061-5830076	aagaaaggaagtaaca	chr11:5831301-5831316	AAGAAAGGAAGTAACA	False	False
mischka	chr11	5946549	5947086	HNRNPA1	-	chr11:5946540-5946548	TTTTTTTTT	chr11:5946523-5946529	TATATAA	chr11:5947100-5947106	tatataa	False	False
mischka	chr11	6096032	6096563	RPS24	+	chr11:6096564-6096571	AAAAAAAA	chr11:6096016-6096030	agaattttgatagag	chr11:6096572-6096586	Agaattttgatagag	False	False
mischka	chr11	6905928	6906851	CIAO2A	+	chr11:6905915-6905926	TTTTTTTTTTTT	chr11:6905901-6905914	ttgtaGAATACCTT	chr11:6906856-6906869	TTGTAGAAAACCtt	False	False
mischka	chr11	7855115	7857540	HSP90AB1	+	chr11:7857552-7857557	AAAAAA	chr11:7855094-7855100	GCTTGCA	chr11:7857566-7857572	GCTTGCA	False	False
mischka	chr11	8007930	8009022	GRB10	-	N/A	N/A	chr11:8007880-8007884	CCACG	chr11:8009074-8009078	CCACG	False	False
mischka	chr11	8196371	8202999	FKBP3	+	N/A	N/A	chr11:8196352-8196367	GATATTATTTTTTCTT	chr11:8203033-8203048	gatattattttttctt	False	False
mischka	chr11	8441333	8443133	PRR3	+	chr11:8443134-8443145	AAAAAAAAAAAA	chr11:8441321-8441330	AGATAAATCT	chr11:8443163-8443172	agaTAAATCT	False	False
mischka	chr11	9735294	9736613	MRPS7	-	N/A	N/A	chr11:9735279-9735292	AAGTATCACTAGTC	chr11:9736614-9736627	AAGTATCAGTAGTC	False	True
mischka	chr11	10132334	10136619	CYTH3	-	chr11:10136624-10136633	AAACAAAAAA	N/A	N/A	N/A	N/A	False	False
mischka	chr11	10335606	10336066	RPS15A	-	chr11:10335596-10335603	TTTTTTTT	chr11:10335584-10335595	tataattttttt	chr11:10336068-10336079	TATAATTTTTTT	False	False
mischka	chr11	11272128	11274388	HSPA8	+	chr11:11274389-11274404	AAAATAAAAATAAAAA	chr11:11272113-11272126	TAAAGTCAAAGAGC	chr11:11274405-11274418	taaagtcaaagagc	False	True
mischka	chr11	11349785	11351056	ZDHHC2	-	N/A	N/A	N/A	N/A	N/A	N/A	False	True
mischka	chr11	12175194	12175911	RPL10A	+	chr11:12175912-12175933	AAAAAAATAAAAAATAAAAAAA	chr11:12175178-12175192	TAAAGGATAAATACA	chr11:12175934-12175948	taaaGGATAAATACA	True	False
mischka	chr11	12503265	12504180	FTL	-	chr11:12504181-12504208	AAAAAAAAAAAAAAAAAAAAAAAAAAAA	chr11:12503250-12503264	ACAAGTAAAGATATA	chr11:12504209-12504223	acaaGTAAAGATATA	False	False
mischka	chr11	12864081	12865840	EEF1A1	-	N/A	N/A	chr11:12864062-12864073	aaaaCAACAACA	chr11:12865841-12865852	aaaacaacaaca	False	False
mischka	chr11	14391350	14392694	NELFE	+	chr11:14391325-14391349	TTTTTTTTTTTTTTTTTTTTTTTTT	chr11:14391311-14391324	CTACTGCttttgtt	chr11:14392697-14392710	CTACTGCTTTTGTT	False	False
mischka	chr11	15038433	15038758	MRPS36	-	chr11:15038415-15038422	TTTTTTTT	chr11:15038360-15038368	AAAAAACAA	chr11:15038764-15038772	AAAAAACAA	False	False
mischka	chr11	15119228	15120363	PTMA	-	chr11:15119206-15119227	TTTCTTTCTTTTTTTTTTTTTT	chr11:15119191-15119205	CTTCTAGCTACtttc	chr11:15120364-15120378	CTTCTAGCTACTTTC	False	False
mischka	chr11	15243218	15245314	SNW1	+	chr11:15243197-15243217	TTTCTTTTTTTTTTTTTTTTT	chr11:15243180-15243196	CTGGAGTGCTAttttct	chr11:15245315-15245331	CTGGAGTGCTATTTTCT	False	False
mischka	chr11	15258390	15259561	FKBP3	+	N/A	N/A	chr11:15258371-15258389	tgaattttaagattttttt	chr11:15259572-15259590	tgaattttaagattttttt	False	False
mischka	chr11	15462352	15462750	LOC100687749/LOC100686340	+,+	N/A	N/A	N/A	N/A	N/A	N/A	False	False
mischka	chr11	15554810	15555567	NDUFA5	-	N/A	N/A	chr11:15554794-15554802	tatttattt	chr11:15555610-15555618	TATTTATTT	False	False
mischka	chr11	15692095	15692805	SNRPC	+	chr11:15692821-15692839	AAAAAAATAAAATAAAAAA	chr11:15692079-15692090	AAAATTCCTCCA	chr11:15692842-15692853	aaaaTTCCTCCA	False	False
mischka	chr11	15889409	15889822	NDUFA4	+	chr11:15889400-15889406	TTTTTTT	chr11:15889379-15889384	CTAAGT	chr11:15889870-15889875	CTAAGT	False	False
mischka	chr11	15933746	15934157	LOC100687749/LOC100686340	+,+	N/A	N/A	N/A	N/A	N/A	N/A	False	False
mischka	chr11	16546387	16546867	RPL30	-	N/A	N/A	chr11:16546373-16546382	AAATACTGTT	chr11:16546869-16546878	AAATACTGTT	False	False
mischka	chr11	16930430	16931610	HMGN2/LOC100688605	+,+	N/A	N/A	N/A	N/A	N/A	N/A	False	False
mischka	chr11	19113055	19114397	DRG1	+	N/A	N/A	chr11:19113045-19113052	AGCTTTAT	chr11:19114421-19114428	agctttat	False	False
mischka	chr11	19475774	19476845	GAPDH	-	N/A	N/A	chr11:19475755-19475760	GCCTCT	chr11:19476854-19476859	GCCTCT	False	False
mischka	chr11	19479064	19481355	TARDBP	+	N/A	N/A	chr11:19479051-19479055	CCATA	chr11:19481356-19481360	CCATA	False	False
mischka	chr11	20903663	20904715	GAPDH	-	N/A	N/A	chr11:20903623-20903628	CAGGGA	chr11:20904748-20904753	CAGGGA	False	False
mischka	chr11	22147739	22148111	CHKB	-	chr11:22147725-22147735	TTTTTTTTTTT	chr11:22147691-22147696	tgctca	chr11:22148130-22148135	tgctca	False	False
mischka	chr11	22156076	22156503	RPL31	-	chr11:22156505-22156517	AAAAAAATAAAAA	chr11:22156059-22156072	TAAAAAAGAAGAAG	chr11:22156518-22156531	TAAaaaagaagaag	False	False
mischka	chr11	22831249	22831793	RPL21	-	chr11:22831797-22831809	AAAAATAAAAAAA	chr11:22831222-22831230	AATGCTTGT	chr11:22831810-22831818	aatgcttgt	False	False
mischka	chr11	24561237	24563187	SAP30	+	N/A	N/A	chr11:24561202-24561208	CTCTCCT	chr11:24563201-24563207	CTCTCCT	False	False
mischka	chr11	24898477	24899001	RPS24	+	chr11:24899002-24899014	AAAAAACAAAAAA	chr11:24898460-24898476	caaATGACCAGATTCAG	chr11:24899015-24899031	CAAATAACCAGATTCAG	False	False
mischka	chr11	25710513	25710820	RPS27	-	chr11:25710825-25710838	AAAAAAAAAAAAAA	chr11:25710496-25710505	GGGCAGCCCT	chr11:25710842-25710851	gggcagccct	False	False
mischka	chr11	26415329	26415707	TRAP1	-	chr11:26415302-26415328	TTTTCTTTTTCTTTTTTTTTTTTTTTT	chr11:26415293-26415299	CAGCATG	chr11:26415761-26415767	CAGCATG	False	False
mischka	chr11	26799331	26801097	DNAJC7	-	N/A	N/A	chr11:26799311-26799326	tttttatttttttatt	chr11:26801117-26801132	tttttatttatttatt	False	False
mischka	chr11	26946158	26947029	LOC478720	+	chr11:26947030-26947045	AAAAAAAAAAAAAAAA	chr11:26946138-26946154	aaagaagtcaaactctc	chr11:26947046-26947062	aaagaagtcaaactctc	False	False
mischka	chr11	27159403	27161831	NONO	-	N/A	N/A	chr11:27159383-27159397	AAGCCATGGATATAT	chr11:27161832-27161846	AAGCCATGGATATAT	False	False
mischka	chr11	27235163	27236296	DRG1/DRG1	-,+	N/A	N/A	N/A	N/A	N/A	N/A	False	False
mischka	chr11	27461774	27462319	RPL21	+	chr11:27461754-27461772	TTTTGTTTTGTTTTGTTTT	chr11:27461742-27461753	agttgaaattTT	chr11:27462324-27462335	AGTTGAAATTTT	False	False
mischka	chr11	28034279	28034879	LOC477325	+	chr11:28034269-28034277	TTTTTTTTT	chr11:28034259-28034268	ACTTAGTTCT	chr11:28034884-28034893	ACTTAGTTCT	False	False
mischka	chr11	28373333	28373789	FAM161A	+	chr11:28373312-28373317	TTTTTT	chr11:28373278-28373282	AAATG	chr11:28373853-28373857	aaatg	False	False
mischka	chr11	29052294	29052982	SMARCE1	+	chr11:29052983-29052999	AAAAAAAAAGAAAAAAA	chr11:29052288-29052293	CAGGCA	chr11:29053008-29053013	caggca	False	False
mischka	chr11	29080640	29080898	SRRM1	-	N/A	N/A	chr11:29080621-29080626	GGACGC	chr11:29080927-29080932	ggacgc	False	False
mischka	chr11	30347044	30347736	PFDN1	-	N/A	N/A	chr11:30347001-30347005	AGGAT	chr11:30347772-30347776	AGGAT	False	True
mischka	chr11	30878158	30879902	TPGS2	-	chr11:30878134-30878145	TTTTTATTTTTT	chr11:30878121-30878132	tggtttttattt	chr11:30879903-30879914	TGGTTTTTATTT	False	False
mischka	chr11	31296083	31297815	NT5DC2	+	chr11:31297819-31297829	AAAAAAATAAA	chr11:31296019-31296025	ataaAAA	chr11:31297833-31297839	ATAAAAA	False	False
mischka	chr11	32291624	32292697	MED8	-	chr11:32291605-32291623	TTTTTATTTTTTTATTTTT	chr11:32291584-32291604	AGATAATTACAttttttattt	chr11:32292733-32292753	AGATAATTACATCTTTTATTT	False	False
mischka	chr11	32525800	32526677	KPNA7	-	chr11:32525785-32525799	TTTAATTTTTTTTTT	chr11:32525734-32525739	CTCAAA	chr11:32526710-32526715	CTCAAA	False	False
mischka	chr11	32993372	32994748	RPL4	+	chr11:32993356-32993369	TTTTTTTTTTTTTT	chr11:32993341-32993355	gagaaacattttttc	chr11:32994750-32994764	gagaaatattttttc	False	True
mischka	chr11	33098316	33099717	TRIML2	+	chr11:33099718-33099749	AAAAATAAATAAATAAAAAATAAAAATAAAAA	chr11:33098275-33098279	CAGAG	chr11:33099755-33099759	CAGAG	False	False
mischka	chr11	33593883	33594311	RPL31	+	chr11:33593847-33593881	TTTATTTATTTATTTATTTATTTATTTATTTATTT	chr11:33593838-33593846	AAAAAAGGa	chr11:33594318-33594326	AAAAAAGGA	False	False
mischka	chr11	35580093	35580964	SNRPB	-	chr11:35580071-35580075	TTTTT	chr11:35580056-35580061	CTTCCT	chr11:35580981-35580986	CTTCCT	False	False
mischka	chr11	37090478	37091037	RPL21	-	chr11:37091038-37091121	AAAAAAAAAAAGAAAGAAAGAAAGAAAGAAAGAAAGAAAGAAAGAAAGAAAGAAAGAAAGAAAGAAAGAAAGAAAGAAAAGAAA	N/A	N/A	N/A	N/A	False	False
mischka	chr11	37190245	37190721	MYOCOS	+	chr11:37190208-37190217	TTTTTTTTTT	chr11:37190194-37190199	ATTGAA	chr11:37190760-37190765	attgaa	False	False
mischka	chr11	38862127	38862940	RPL7	-	chr11:38862943-38862973	AAACAAAAAACAAAACAAAACAAAACAAAAA	chr11:38862082-38862087	TAAAGA	chr11:38862990-38862995	TAAAGA	False	False
mischka	chr11	39100423	39100925	RPS19	+	chr11:39100384-39100422	TTTATTTATTTTATTATTTATTATTTATTTATTTTTTTT	chr11:39100368-39100383	atgttgttgaatttat	chr11:39100926-39100941	ATGTTGTTTAATTTAT	False	False
mischka	chr11	39402943	39403237	RPL38	+	chr11:39402929-39402941	TTTTTTTTTTTTT	chr11:39402924-39402928	TGGCT	chr11:39403288-39403292	TGGCT	False	False
mischka	chr11	41792804	41793508	EEF1A1	+	N/A	N/A	chr11:41792783-41792788	ATGAGA	chr11:41793548-41793553	ATGAGA	False	False
mischka	chr11	41859765	41860076	RPF1	-	chr11:41860077-41860083	AAAAAAA	chr11:41859714-41859719	TTTCTT	chr11:41860117-41860122	TTTCTT	False	False
mischka	chr11	42427400	42429635	UBE2D1	+	N/A	N/A	chr11:42427393-42427399	ACAAATA	chr11:42429672-42429678	ACAAATA	True	False
mischka	chr11	43249047	43250122	HMGN1	+	chr11:43249009-43249019	TTTTATTATTT	chr11:43248986-43248997	GTTATTTAGTAG	chr11:43250147-43250158	GTTATTTAGTAG	False	False
mischka	chr11	43353344	43355012	LOC106557476/LOC119866377/TUBA1C	+,+,-	N/A	N/A	N/A	N/A	N/A	N/A	False	False
mischka	chr11	44034280	44035305	TPT1	+	chr11:44035310-44035314	AAAAA	N/A	N/A	N/A	N/A	False	False
mischka	chr11	44087191	44087547	GAPDH	+	N/A	N/A	chr11:44087139-44087143	CTCAG	chr11:44087568-44087572	CTCAG	False	False
mischka	chr11	44904414	44905213	AGAP1	-	N/A	N/A	chr11:44904362-44904367	AAGAAG	chr11:44905223-44905228	AAGAAG	False	False
mischka	chr11	46172662	46174244	EEF1A1	+	chr11:46172651-46172656	TTTTTT	chr11:46172646-46172650	CATTT	chr11:46174253-46174257	CATTT	False	False
mischka	chr11	46711135	46711924	FCF1	+	chr11:46711930-46711940	AAAAAAATAAA	chr11:46711116-46711125	ACAGACTCTG	chr11:46711947-46711956	ACAGACTCTG	False	False
mischka	chr11	47027176	47027543	RPL37A	-	chr11:47027168-47027174	TTTTTTT	chr11:47027156-47027166	TTAAATTATAA	chr11:47027545-47027555	TTAAATTATAA	False	False
mischka	chr11	47482964	47484908	KPNA2	-	chr11:47482956-47482962	TTTATTT	chr11:47482939-47482952	agagggaagtttat	chr11:47484911-47484924	agagggaagtttat	False	False
mischka	chr11	47820749	47823566	FAM183A	-	N/A	N/A	chr11:47820704-47820708	ctcca	chr11:47823567-47823571	CTCCA	False	False
mischka	chr11	48045038	48047050	HNRNPA1	-	chr11:48045027-48045037	TTTTTTTTTTT	chr11:48045012-48045026	TTATAACAGATTCTT	chr11:48047051-48047065	TTATGacagattctt	False	False
mischka	chr11	48329941	48332483	GCM1	+	chr11:48329926-48329935	TTTTTTTTTT	chr11:48329919-48329924	tgggag	chr11:48332495-48332500	tgggAG	False	False
mischka	chr11	50801848	50803189	TAF1D	-	N/A	N/A	chr11:50801819-50801834	AATTTTACATAAGTTT	chr11:50803190-50803205	AATTTTACATAAGTTT	False	False
mischka	chr11	51170473	51171160	RPS15A	+	N/A	N/A	chr11:51170458-51170472	AAAATTGTTTTGGGA	chr11:51171165-51171179	AAAATTGTTTTGGGA	False	False
mischka	chr11	51648856	51650263	HMGB1	-	chr11:51648837-51648850	TTTATTTATTTTTT	chr11:51648824-51648836	ATCACCCATTTTA	chr11:51650266-51650278	ATCAcccatttta	False	True
mischka	chr11	51679041	51680177	PSMA1	+	chr11:51679033-51679040	TTTTTTTT	chr11:51679011-51679023	cttttctttttaa	chr11:51680184-51680196	CTTTTTTTTTTAA	False	True
mischka	chr11	52093688	52094106	RPS15A	+	N/A	N/A	chr11:52093655-52093662	TGTGTATA	chr11:52094137-52094144	tgtgtATA	False	False
mischka	chr11	52343147	52343707	RPS11	+	N/A	N/A	chr11:52343131-52343146	gttgcagctattcttt	chr11:52343710-52343725	gttgcagctattcttt	False	False
mischka	chr11	53004876	53005628	LSM3	+	chr11:53005630-53005638	AAAAAAAAA	chr11:53004861-53004874	AAGTATCCTGTATA	chr11:53005639-53005652	AAGTCTCCTGTATA	False	False
mischka	chr11	53217969	53218380	LOC100687749/LOC100686340	+,+	N/A	N/A	N/A	N/A	N/A	N/A	False	False
mischka	chr11	54424954	54425711	SNRPC	+	chr11:54425716-54425724	AAAAATAAA	chr11:54424939-54424953	taaaatgaatctctt	chr11:54425729-54425743	taaaattaatctctt	False	False
mischka	chr11	54464898	54465266	ATP5MJ	-	chr11:54465267-54465271	AAAAA	chr11:54464873-54464881	aaaatcAAG	chr11:54465272-54465280	AAAATCAAG	False	False
mischka	chr11	54815955	54816465	RPS14	-	chr11:54815949-54815954	TTTTTT	chr11:54815934-54815942	TATATTCTC	chr11:54816479-54816487	TATATTctc	False	False
mischka	chr11	56593325	56594404	PSMA1	-	chr11:56594406-56594413	AAAAAAAA	chr11:56593296-56593300	GTGCT	chr11:56594441-56594445	gtgct	False	False
mischka	chr11	56594842	56595819	HNRNPA1	-	chr11:56594807-56594811	TTTTT	chr11:56594786-56594790	ATCTG	chr11:56595866-56595870	atctg	False	False
mischka	chr11	57007995	57009070	MTARC2	-	N/A	N/A	chr11:57007978-57007992	ctgctgtaaagattT	chr11:57009091-57009105	ctgctgtaaagattt	False	False
mischka	chr11	57618762	57620061	RPS2	+	N/A	N/A	chr11:57618708-57618712	ttgaa	chr11:57620109-57620113	ttgaa	False	False
mischka	chr11	59663095	59663618	HNRNPA1	-	chr11:59663083-59663094	TTTTTTTTTTTT	chr11:59663073-59663082	GTCTGATTCT	chr11:59663619-59663628	GTCTGATTCT	False	False
mischka	chr11	60514448	60516762	CAPZA1	-	N/A	N/A	chr11:60514423-60514429	atcctct	chr11:60516791-60516797	ATCCTCT	False	False
mischka	chr11	60711781	60715933	CCT6A	+	chr11:60715934-60715960	AAACAAAAAAACAAAAAACAAAAAAAA	chr11:60711743-60711748	AGAAAG	chr11:60715978-60715983	agaaag	False	False
mischka	chr11	60902107	60903213	LOC119875938/LOC100683099/LOC119875902	-,+,+	N/A	N/A	N/A	N/A	N/A	N/A	False	False
mischka	chr11	60966787	60969119	KCTD5	-	chr11:60969121-60969136	AAAAAAAAAAAAGAAA	chr11:60966738-60966758	aaaagaaaagcaaatctggag	chr11:60969138-60969158	aaaagaaaagcaaatctggag	False	False
mischka	chr11	61102875	61103550	BTG4	-	N/A	N/A	chr11:61102841-61102846	TGTGTT	chr11:61103604-61103609	TGTGTT	False	True
mischka	chr11	61894770	61896533	EEF1A1	-	chr11:61896534-61896558	AAAAAAAAAAAAAAAAAAAAAAAAA	chr11:61894759-61894769	ttttatttatt	chr11:61896559-61896569	ttttatttatt	True	False
mischka	chr11	64089549	64091298	EEF1A1	-	chr11:64091304-64091314	AAAAAAAAAAA	chr11:64089535-64089548	AAAGAATATCTTCC	chr11:64091315-64091328	AAAGAATATTTTCC	False	False
mischka	chr11	64935447	64935984	LAMTOR5	+	N/A	N/A	chr11:64935394-64935399	ATTTAT	chr11:64936005-64936010	ATTTAT	False	False
mischka	chr11	65154858	65155387	ATP6V1G2	+	N/A	N/A	chr11:65154801-65154805	TTTCC	chr11:65155411-65155415	TTTCC	False	False
mischka	chr11	67341929	67342357	RPL31	+	chr11:67341887-67341925	TTTTGTTTTTTGTTTTTTGTTTTGTTTGTTTTTGTTTTT	chr11:67341875-67341884	AGACTTCCAG	chr11:67342364-67342373	AGACTTCCAG	False	False
mischka	chr11	68193610	68194113	CKS2	+	chr11:68193562-68193569	TTTATTTT	chr11:68193549-68193553	TGCAG	chr11:68194115-68194119	TGCAG	False	False
mischka	chr11	71696298	71696595	POLR3C	-	N/A	N/A	chr11:71696277-71696283	agccaaa	chr11:71696643-71696649	agccaaa	False	False
mischka	chr11	72123386	72123694	RPS25	-	chr11:72123356-72123385	TTTCTTTTTCTTTTTTCTTTTTTTTTTTTT	chr11:72123335-72123341	attcttt	chr11:72123695-72123701	Attcttt	False	False
mischka	chr11	72926768	72927152	LOC119877415	+	N/A	N/A	chr11:72926753-72926767	AAAAGCGTGCCTCTC	chr11:72927185-72927199	aaAagcgtgcctctc	False	False
mischka	chr11	73376309	73376658	ZNF622	+	chr11:73376659-73376674	AAAAAAAAAAAAAAAA	chr11:73376294-73376301	CAGAAGGC	chr11:73376695-73376702	CAGAAGGC	False	False
[truncated: 32,356 more rows]

## Sheet: ST9A
Analysis Type:	PANTHER Overrepresentation Test (Released 20240226)
[truncated: 440 more rows]

[truncated: 4 more sheets: ST9B, ST9C, ST10, ST11]
